# Supplementary material for: RNA Sequence Profiling Reveals Unique Immune and Metabolic Features of Breast Cancer Brain Metastases
Source: Front Oncol. 2021 Aug 26;11:679262. doi: 10.3389/fonc.2021.679262 (PMC8427193; doi:10.3389/fonc.2021.679262)
Supplement: Supplementary Table 1 — 539 differentially expressed genes (DEGs) between BCBMs and BCs. Differential expression analysis of BCBMs (n = 19) and BCs (n = 19) was performed using edgeR package. P values were determined by the exact test in edgeR. Adjusted P values were determined by the default Benjamini-Hochberg (BH) correction in edgeR. [file Table_1.xlsx]

## Sheet: Sheet1
Supplemental Table 1. 539 DEGs between BCBMs and BCs
394 upregulated genes in BCBMs compared with BCs						145 downregulated genes in BCBMs compared with BCs
Gene	logFC	logCPM	PValue	FDR		Gene	logFC	logCPM	PValue	FDR
ASZ1	4.99321	4.72944	1.21e-06	0.000544722		KYNU	-3.66923	3.81049	2.32e-09	2.2e-05
OMG	4.79933	3.61434	3.79e-07	0.000252493		FABP4	-2.72245	2.19069	1.76e-08	4.24e-05
S100B	4.70548	5.6743	1.75e-08	4.24e-05		PNLIPRP3	-3.87725	4.46608	2.07e-08	4.45e-05
PENK	4.5069	5.8186	7.86e-07	0.000430602		MEOX2	-5.03902	3.84485	4.84e-08	7.02e-05
NCAN	4.49241	7.08111	4.57e-09	2.2e-05		CPB1	-4.50505	6.01264	5.34e-08	7.02e-05
SH3GL2	4.43397	6.00307	8.19e-06	0.00182868		FASLG	-4.21647	5.23043	8.88e-08	0.000107157
RPS3	4.38114	6.75829	4.51e-09	2.2e-05		EREG	-3.45589	4.89201	1.15e-07	0.000111511
FRZB	4.30765	5.44726	1.5e-08	4.24e-05		CLECL1	-2.65199	2.77308	1.46e-07	0.000134021
SULT4A1	4.23302	6.78658	3.52e-05	0.00447365		IL21R	-1.56052	2.80669	1.8e-07	0.000158241
SLC6A1	4.21218	4.03037	3.66e-08	5.89e-05		MMP13	-3.5671	4.63036	2.99e-07	0.000210309
CCL3	4.17774	5.35577	1.89e-05	0.00305874		ADAM2	-3.92927	5.21076	8.24e-07	0.000430602
GABRB1	4.10014	5.25874	2.08e-06	0.000786374		KRT12	-3.6161	4.64143	8.26e-07	0.000430602
DDB1	4.01882	6.52346	1.19e-09	2.2e-05		VCAM1	-3.34022	6.91757	1.74e-06	0.0006873
MAGEA8	3.88081	4.87547	1.74e-05	0.00289725		MME	-3.48599	5.68762	2.78e-06	0.000922155
FSTL5	3.8799	4.319	2.7e-06	0.000922155		GBP1	-2.2962	4.24322	2.92e-06	0.000922155
PTPRZ1	3.8365	6.09122	5.5e-06	0.00147354		CST9L	-3.03676	2.04254	5.21e-06	0.00141522
CLDN10	3.79002	4.77652	1.42e-06	0.000608908		GIMAP7	-2.77495	3.80105	5.67e-06	0.00149869
TCEAL2	3.70606	6.22746	2.56e-08	4.79e-05		CCL13	-2.08032	2.02673	6.66e-06	0.00161259
KIRREL3	3.695	3.42392	7.11e-06	0.00167063		CCL7	-4.0888	4.49222	7.9e-06	0.00179266
KCNA2	3.63468	3.76616	1.62e-06	0.000680299		DOCK2	-2.12037	3.44479	1.03e-05	0.00204745
WIF1	3.59423	7.654	0.00017443	0.0129961		MMP12	-2.62218	5.60783	1.22e-05	0.00223563
FMOD	3.53692	5.81593	2.94e-05	0.00388499		CXCL9	-2.83981	5.80066	1.22e-05	0.00223563
NEFH	3.48403	4.89708	7.19e-06	0.00167063		MMP1	-3.57671	6.45151	1.6e-05	0.00275132
PLP1	3.34251	3.5845	1.37e-05	0.00244425		PKIB	-1.92827	7.02171	1.91e-05	0.00307921
RTN1	3.28139	6.35125	6.12e-05	0.00649136		CCL8	-1.81212	5.27524	2.17e-05	0.00329387
SLC12A5	3.2241	5.44374	2.52e-05	0.00356348		MMP10	-2.69157	2.2199	2.19e-05	0.00330018
BAALC	3.21913	4.23501	1.13e-06	0.000519009		DPT	-1.83166	3.36758	3.6e-05	0.00453618
FOXF2	3.20677	4.90227	3.3e-06	0.000964658		SOX7	-1.73016	0.382706	4.12e-05	0.00485764
MAGEC2	3.20538	5.93914	2.11e-05	0.00328956		G0S2	-2.50425	3.58266	5.42e-05	0.00594022
PSMD2	3.14423	5.77322	6.09e-07	0.000356136		UGT2B17	-2.68099	1.09705	5.93e-05	0.00636198
TEKT3	3.1402	4.61739	4.62e-06	0.00127304		HDAC5	-1.12454	1.86021	6.95e-05	0.00711163
ERP27	3.13904	6.23566	5.92e-06	0.00154256		NEXN	-1.52642	2.748	7.2e-05	0.00727347
CHRDL1	3.13881	5.91624	1.22e-05	0.00223563		P2RY10	-1.81808	3.47052	7.49e-05	0.00748962
NARF	3.06073	3.95943	9.78e-07	0.000483919		FMO3	-2.50673	4.71637	7.97e-05	0.00784452
FLVCR1	3.04128	3.30123	4.01e-06	0.0011223		BTNL3	-1.4669	1.957	8.37e-05	0.00811769
RPL18	3.01927	6.7559	2.15e-05	0.00329387		MYPN	-1.68199	3.15193	9.73e-05	0.00918275
POLR2H	2.9731	5.57747	1.25e-06	0.000547719		KRTAP4-9	-0.808389	3.27064	0.000114753	0.0101578
FAM107A	2.9722	4.08182	4.27e-07	0.000274813		C1orf194	-1.58988	0.851327	0.000118925	0.0103994
FAM83C	2.96791	4.9729	0.000626714	0.0271756		SLC22A3	-1.60793	2.30104	0.000126648	0.0108556
PTN	2.93195	2.34664	2.16e-06	0.000801805		CDKN2A	-0.785346	2.48816	0.0001277	0.0108556
NACAD	2.90736	2.30942	2.75e-05	0.00375795		PPIL4	-1.88244	6.54649	0.00014334	0.0116311
PRSS33	2.90468	4.86003	2.24e-05	0.00334831		BNC2	-0.869811	1.72814	0.000150071	0.0119758
RELN	2.89968	6.09524	6.16e-06	0.00154332		GUCA2B	-1.39283	2.01639	0.000166751	0.0127903
KRT23	2.87282	7.14633	0.000805368	0.0320904		ORM1	-2.09594	4.35971	0.000168056	0.0127903
VSNL1	2.85067	5.82085	4.13e-05	0.00485764		BCL2A1	-1.93917	6.31654	0.000173415	0.0129705
ACTB	2.81686	5.60298	7.03e-09	2.71e-05		KLRB1	-2.17162	3.99247	0.000177761	0.0131933
CDK10	2.81383	3.13263	2.09e-07	0.000174622		BMP15	-1.31207	2.0464	0.000193342	0.0141323
PDE2A	2.78857	5.47498	8.79e-06	0.00184944		MDGA2	-1.19782	3.46218	0.000206607	0.0147663
YIF1A	2.78441	3.57114	1.04e-07	0.000111058		PCDHB5	-2.99213	4.68488	0.000211317	0.014937
GLDC	2.77922	5.15713	0.00101522	0.0367555		OTOP2	-1.19757	1.02952	0.000225919	0.0157385
MRPL10	2.77224	4.25696	1.11e-05	0.00216693		SLA	-1.21173	3.60691	0.000230034	0.0158946
ZDHHC9	2.74596	3.11672	5.46e-08	7.02e-05		PRPS1L1	-1.13402	1.79557	0.00023313	0.0158965
SCG5	2.73244	6.01114	0.00016822	0.0127903		CLEC1A	-1.47519	2.29848	0.000236142	0.0159632
SORCS1	2.72938	3.89224	0.00111791	0.0385221		IL2RB	-1.63845	3.36116	0.000256109	0.0166905
PXDNL	2.72335	3.73951	4.03e-05	0.0048403		KLHDC7B	-1.675	4.77307	0.000262776	0.0168464
PKIA	2.68004	5.53556	2.9e-05	0.0038637		OSBP2	-1.07488	2.02582	0.000289773	0.0180963
PAN2	2.6776	2.16588	5e-07	0.000301675		ZNF768	-2.36518	2.09352	0.000296032	0.0183683
ELF5	2.6766	4.67066	0.000157792	0.0123276		NUDT18	-1.27445	2.7295	0.000300655	0.018414
GRM3	2.63763	4.87226	8.78e-06	0.00184944		EVI2B	-2.27931	3.1985	0.000303449	0.018414
MIA	2.62279	3.45397	0.00010536	0.0095452		WDR81	-1.04813	2.72428	0.000308103	0.0185796
SNAP91	2.61583	4.17278	0.000488889	0.0243147		IL1B	-1.6833	5.11797	0.000310168	0.0185879
RPN2	2.61456	4.70579	1.35e-05	0.00243721		ABRA	-1.11521	1.35723	0.000313295	0.0186594
TRIM55	2.61426	3.17425	1.99e-05	0.00315079		KCNK13	-1.83007	1.29556	0.000321862	0.0189359
NKAIN2	2.60547	2.92745	0.000388469	0.021176		GJB2	-2.7121	6.7925	0.000328674	0.0191037
S100A6	2.56071	4.77782	2.76e-05	0.00375795		FH	-1.37252	1.68639	0.000332469	0.0192212
ROPN1	2.53538	4.64781	1.02e-05	0.00204745		CATSPER1	-1.35083	2.59182	0.000333112	0.0192212
BTBD3	2.51858	7.53404	1.04e-05	0.00204745		UGT2B4	-2.87389	3.47448	0.000336034	0.0192212
NAP1L3	2.4972	5.17735	0.000237307	0.0159632		GLT1D1	-1.62753	0.818587	0.000336359	0.0192212
SLCO1C1	2.49713	3.44841	0.00160076	0.0479656		NCOA7	-1.63422	2.63596	0.000341362	0.019261
LRP1B	2.495	2.68982	0.000212157	0.0149416		AIM2	-1.7809	2.80535	0.000378655	0.0209969
CHMP1A	2.47833	6.49382	1.78e-06	0.0006873		ANKRD12	-2.00509	4.47342	0.000380541	0.021041
PMP22	2.4633	7.30655	7.59e-07	0.000430518		GNPTG	-1.30734	0.977794	0.000386131	0.0211681
DYNC1I1	2.45432	5.11061	2.55e-05	0.00356348		KRT37	-1.51116	1.90574	0.000396898	0.0213937
LRFN5	2.45391	1.87967	0.000147569	0.0118652		SLC6A4	-1.44774	2.00352	0.000440549	0.0224901
NVL	2.43689	2.7396	3.05e-07	0.000210309		FLG	-1.48765	1.53232	0.000460632	0.0232084
TRIM58	2.43337	1.17063	0.000548942	0.0254758		PRM1	-1.45641	1.50704	0.000497411	0.0245487
LAMB2	2.42566	2.92421	2.96e-05	0.00388502		IL7R	-2.1547	4.56658	0.000505382	0.0248152
SCN2B	2.42129	4.54447	3.87e-05	0.00479057		TNFAIP8	-1.56743	6.48859	0.000512386	0.0248292
HHIPL2	2.41624	4.07036	0.00126957	0.0419503		RHOC	-0.823304	4.01582	0.000545141	0.0254758
HDAC1	2.41283	5.59446	0.000656446	0.0280253		VASH2	-1.79537	3.74243	0.000547309	0.0254758
GPM6B	2.40814	6.03562	0.000121704	0.0105789		HERC6	-0.883414	2.85295	0.00056487	0.0260773
CHN1	2.39837	7.07297	0.00041288	0.0217521		FFAR3	-1.38395	0.486956	0.000579477	0.0263924
RPL17	2.36757	6.58802	0.000262032	0.0168464		CXCL10	-2.48862	6.39713	0.000584389	0.0263924
FAHD2A	2.36219	6.35502	3.29e-06	0.000964658		LYZ	-2.45652	7.47617	0.000585884	0.0263924
CRNKL1	2.36095	5.81996	8.68e-06	0.00184944		PDZK1	-2.14228	4.32811	0.000589477	0.0263924
AMPH	2.35021	4.28712	0.00040426	0.0215593		COL8A1	-0.974103	2.26098	0.00060652	0.0267215
RGS2	2.33722	6.4119	0.000771671	0.0312305		SH3RF3	-1.0279	2.47324	0.000615445	0.0269915
MRPS7	2.33174	1.44038	8.5e-06	0.00184944		GJA8	-1.57355	1.76978	0.00062117	0.027113
S100A11	2.32201	5.10388	2.79e-05	0.00376073		TNFSF11	-1.49294	2.38116	0.00062324	0.027113
TBC1D10B	2.32197	4.16567	1.02e-07	0.000111058		MPEG1	-1.14535	3.60308	0.000642527	0.0275855
GRM7	2.29014	2.73463	0.000166552	0.0127903		PCDHB9	-1.29206	1.88378	0.000643286	0.0275855
COX6B1	2.28599	4.08659	6.04e-06	0.00154332		WFDC10B	-0.89966	4.26367	0.000656031	0.0280253
MRPL11	2.27668	4.71544	0.000199698	0.014379		TASP1	-1.75757	2.67012	0.000658765	0.0280622
EDF1	2.27112	3.88238	1.76e-06	0.0006873		GOLIM4	-1.87297	1.15739	0.000690748	0.0292953
PZP	2.23019	2.78734	0.00109858	0.038197		GREM1	-1.76093	4.35406	0.000700409	0.029575
RPL15	2.2296	7.61571	8.24e-06	0.00182868		SPATA12	-1.26223	0.435712	0.0007302	0.0301983
FAM50A	2.21939	4.03573	2.88e-06	0.000922155		CTNNA3	-1.25321	1.60094	0.000755021	0.0309992
GPC5	2.20501	3.73883	0.00131619	0.0427583		DAND5	-1.34434	1.19332	0.000760887	0.0311737
SCG2	2.2006	3.5639	1.04e-05	0.00204745		MYT1L	-1.06118	1.79242	0.000778339	0.0314218
VIT	2.19488	4.80962	0.000941389	0.0348675		ZNF90	-1.29823	1.86643	0.000783424	0.0315157
RCAN2	2.18451	3.61771	0.000131994	0.0110743		ASCC2	-1.65581	1.39404	0.000818564	0.032288
MS4A12	2.15909	3.57448	0.000933307	0.0346347		GPR78	-1.05499	3.05428	0.000818941	0.032288
LGI1	2.14788	3.43452	0.000536941	0.0254701		SYT12	-0.883565	3.8452	0.000833052	0.0324637
TBCB	2.1298	3.29226	9.76e-05	0.00918275		SLC10A7	-1.64258	2.59045	0.000834742	0.0324637
EZR	2.12832	3.51188	1.78e-05	0.00292828		CAPS2	-1.67822	1.94283	0.000853313	0.0329125
CALML3	2.12446	3.7146	4.84e-05	0.00549558		GLRA3	-1.38397	1.00924	0.000869069	0.0331489
OLFM2	2.12191	5.26196	0.000416704	0.0217846		KITLG	-0.806933	2.66267	0.000869184	0.0331489
MKNK2	2.1142	5.43426	1.23e-05	0.00223563		ACOT4	-1.45788	1.40707	0.000877775	0.0333434
PPP2R2D	2.1071	4.71539	3.24e-06	0.000964658		BARX1	-1.35666	1.8878	0.000891838	0.0336787
HAO1	2.10269	2.68861	0.00100465	0.0364412		KCNC3	-0.819305	1.8421	0.000897733	0.0337691
TCEAL7	2.09135	3.19982	0.000765938	0.0311821		C6orf163	-0.927003	1.82852	0.00090796	0.0339552
EPS8L1	2.08619	2.00518	2.73e-06	0.000922155		PLEK	-1.68638	4.99366	0.000929405	0.0345563
ATRNL1	2.08467	2.99868	0.000303318	0.018414		ACHE	-1.03495	2.23131	0.000968301	0.0357271
NOLC1	2.07758	2.57975	0.000103408	0.00950225		SEMA3C	-1.4103	8.19799	0.00102261	0.0368158
WASF2	2.07704	3.70554	1.06e-06	0.00050548		COL8A2	-2.04646	5.90761	0.00105043	0.0372792
CLSTN1	2.0732	5.45184	2.11e-05	0.00328956		MCHR2	-1.35031	2.06466	0.00108181	0.0380805
URM1	2.06851	5.16084	5.03e-05	0.00561645		HSD17B4	-0.9299	2.6992	0.00110882	0.0382771
TBC1D5	2.05849	3.38188	1.45e-05	0.00255874		LILRA3	-1.38446	1.53227	0.00115836	0.039423
TFDP3	2.0503	2.96953	0.000984726	0.0361079		MAGEC1	-1.90935	5.78233	0.00116791	0.0396781
RFX4	2.04741	2.75508	2.29e-07	0.000174622		BATF3	-0.81802	2.95782	0.0012054	0.0405236
NSMCE2	2.04381	3.60367	0.000440041	0.0224901		KLF6	-0.826368	1.78199	0.00121654	0.040827
RER1	2.03173	5.72364	1.07e-06	0.00050548		PTGER4	-1.30887	4.81064	0.0012407	0.041363
PSORS1C2	2.02231	5.25054	7.91e-05	0.00783143		C8orf49	-1.18743	3.27007	0.001259	0.0416723
CYP46A1	2.01736	1.85616	0.000849495	0.0328908		PCSK1	-3.14798	5.92554	0.00128697	0.0421965
POLB	2.00681	6.06436	4.82e-05	0.00549558		LILRB2	-1.43949	1.8819	0.00129011	0.0421965
ZNF649	1.99542	1.56824	0.000641157	0.0275855		RBMXL2	-1.42824	1.13574	0.00129913	0.0424184
DDIT4	1.99439	2.45902	0.000602114	0.0266491		LUM	-2.0337	7.04232	0.00136273	0.0436138
CLTA	1.9941	5.90862	6.12e-06	0.00154332		ZNF836	-1.35599	6.85449	0.00138485	0.0440254
CNDP1	1.99081	4.96551	0.000211114	0.014937		CSRP3	-1.18281	0.819416	0.00139506	0.0442771
RALYL	1.98868	3.60894	0.0012221	0.0408714		KRT78	-0.989334	1.63786	0.00140853	0.044558
TRIM56	1.98767	5.29399	0.000157338	0.0123276		CD96	-0.909255	2.46463	0.00141781	0.0446321
ABCA13	1.96817	2.47723	0.000576136	0.0263924		ZSCAN10	-1.25722	0.737057	0.0014595	0.0455057
DDX43	1.96766	1.46866	0.000494726	0.0244788		CD1B	-1.38628	2.31212	0.00149082	0.0460294
FBXW7	1.96497	5.02213	0.000486784	0.0243147		GAGE1	-1.19266	1.45931	0.00154189	0.047079
PKP1	1.96296	4.92273	7.41e-06	0.00170273		MCTP1	-1.22043	3.4668	0.00155559	0.047422
RYR3	1.96198	3.63787	0.000110735	0.00993888		ZNRF4	-1.14661	2.07572	0.0015871	0.0477789
MX1	1.95805	4.73509	2.15e-05	0.00329387		FAM111B	-1.29248	1.99651	0.00159732	0.0479638
SLC39A12	1.94866	3.51412	0.00137725	0.0439005		C1orf158	-1.28592	1.64585	0.00161969	0.0482334
HSPB2	1.94445	2.88171	0.000863277	0.0331186		PPARGC1B	-1.00861	1.51701	0.0016514	0.0488758
RPL8	1.93989	8.09079	0.000286852	0.0180306		OR2H2	-1.36681	1.34787	0.00165795	0.048959
CCT3	1.93987	7.45637	0.000763515	0.0311821		FGL2	-1.33101	4.16387	0.001667	0.0491117
PNMT	1.93869	6.29383	0.000720685	0.0301672		CPA3	-1.51518	2.40412	0.00166971	0.0491166
DIRAS2	1.93329	2.9921	0.000546759	0.0254758		KLRC3	-2.03026	4.01284	0.00167706	0.0492577
LMAN2L	1.9327	5.65002	2.23e-07	0.000174622		VCX2	-1.19079	4.0092	0.00170447	0.0498351
DLGAP2	1.93263	3.28604	0.000726787	0.0301983		CILP	-1.90715	4.66826	0.00170888	0.0498884
AQP4	1.92228	1.18122	0.000133171	0.0111149
ACBD6	1.91799	1.70682	0.000414802	0.0217521
CSDE1	1.91099	6.02451	0.000528455	0.0253119
GOT2	1.90453	6.01342	0.000404151	0.0215593
CRYAB	1.89316	4.26265	2.77e-05	0.00375795
RPL6	1.87103	6.88737	3.01e-05	0.00392406
MYL6B	1.86411	4.36666	0.00104633	0.0372528
ARPC5	1.84206	5.48464	0.000171315	0.0129135
RNF4	1.82687	2.82089	0.000111923	0.00999893
CDC25B	1.82353	7.74453	0.000238535	0.0159827
CBX6	1.82145	5.60603	8.86e-07	0.000449989
SLC18A2	1.82112	3.99247	0.000588358	0.0263924
WDR13	1.81831	3.33413	0.000621695	0.027113
LHFPL2	1.81117	5.19931	0.00020916	0.0148936
KLK6	1.79573	6.50622	0.000823094	0.0323488
LAMB3	1.7812	2.33267	0.000237417	0.0159632
RPS9	1.75922	4.38885	1.82e-05	0.00298277
AP3M2	1.75662	6.33163	0.00152755	0.0468634
LSM1	1.75301	8.66858	0.000235602	0.0159632
ERLIN2	1.75206	4.76627	0.00104249	0.0372043
QSOX1	1.75124	6.7448	9.07e-05	0.00866931
UBC	1.75022	7.02135	1.75e-06	0.0006873
SMYD4	1.74776	5.71573	1.65e-05	0.00281564
RGL2	1.74571	4.75611	0.000570821	0.0262891
TNFRSF1A	1.74507	6.56986	0.000301004	0.018414
AIFM1	1.744	3.39314	0.000336672	0.0192212
YTHDF1	1.74164	7.39826	0.00133892	0.0429901
PJA2	1.74107	3.82096	0.000425313	0.0220886
MOGAT1	1.74046	2.26399	0.000545478	0.0254758
WWP2	1.73976	8.25692	3.06e-05	0.00396328
ATP2B2	1.73031	3.90907	0.00053236	0.0253726
ST3GAL6	1.72996	4.00206	0.00157527	0.0475307
C19orf33	1.70936	1.91924	0.00147702	0.0458969
PSMB6	1.70836	6.71349	1.2e-05	0.00223563
PACSIN1	1.70573	3.35825	0.000326262	0.0190208
CDO1	1.70444	3.61557	0.000439668	0.0224901
PPM1H	1.69617	5.41139	0.000152624	0.0120523
CHTF18	1.69558	4.34485	0.000391355	0.0212732
SCN3B	1.69429	4.54484	0.00165928	0.048959
ZNF707	1.69337	4.70045	3.96e-05	0.0048336
GSTO1	1.69079	5.12271	0.000417696	0.0217846
C1orf35	1.68952	1.85138	0.00150112	0.0461997
DNTTIP1	1.68932	5.24593	2.84e-06	0.000922155
RBP7	1.68725	2.27608	0.00124959	0.0415032
MRPL48	1.68433	6.53148	0.00105093	0.0372792
DAPK1	1.68221	4.85712	0.00157639	0.0475307
THTPA	1.68117	3.5464	1.04e-05	0.00204745
BEND6	1.68023	3.26339	0.00108885	0.0381336
DENND2D	1.67967	4.8803	7.88e-05	0.00783143
TCF19	1.678	4.82116	0.000414567	0.0217521
DAXX	1.67673	4.47282	0.000172438	0.0129476
EIF4A1	1.67416	3.56121	2.48e-05	0.00356027
RPL7L1	1.67139	5.31591	0.00161557	0.0481849
DUSP9	1.66756	4.07961	0.000513389	0.0248292
TFF2	1.65735	4.60656	0.000393655	0.0212783
RCN2	1.65369	4.23686	0.00122208	0.0408714
DHCR24	1.65346	2.57215	0.000242067	0.0159971
PCOLCE2	1.6476	4.72896	0.00118468	0.0401066
POLR2I	1.64206	4.49038	0.000101981	0.00946118
UROD	1.63535	7.36753	0.000517988	0.024989
CHMP6	1.62304	1.46432	0.00016595	0.0127903
HSPA5	1.61975	1.81663	0.000143453	0.0116311
TMEM147	1.61935	5.13955	0.000139638	0.0114178
GALE	1.61598	4.15892	5.04e-05	0.00561645
UQCRFS1	1.61427	8.13725	3.64e-05	0.00455744
MCM2	1.6088	7.11214	0.000101781	0.00946118
E2F6	1.60689	6.34586	0.000492304	0.0244216
DNAJB2	1.60345	5.03081	0.000363505	0.0202733
TRAP1	1.59781	4.13314	0.000383943	0.0211574
EIF1	1.59537	5.35031	2.43e-05	0.00352762
ARSG	1.59038	2.26204	0.000243187	0.0160163
SIL1	1.59025	6.48794	5.32e-05	0.00586396
PANK4	1.5863	1.15316	0.00141734	0.0446321
RPRD1B	1.58605	4.48492	2.26e-05	0.00336025
ZNF232	1.58494	7.73151	0.000292068	0.0181808
PFKM	1.58222	5.23668	0.00160859	0.0480713
MADD	1.58191	4.28417	0.000537899	0.0254701
HOXC11	1.5807	4.7249	0.000125474	0.0108093
CNTNAP1	1.57169	1.73848	0.00090358	0.0338571
CHST4	1.56667	2.95643	0.00125894	0.0416723
EIF2S1	1.56358	3.52627	0.00164437	0.0487426
LSM4	1.56155	4.09587	0.000797105	0.0319786
PFDN5	1.55041	4.82751	0.000248482	0.0163094
RNF34	1.54936	3.44402	0.00149523	0.0460917
KREMEN2	1.54932	3.73537	0.000487713	0.0243147
CAPN3	1.5461	5.08727	0.00142013	0.0446322
CEBPG	1.54095	4.55036	0.00128871	0.0421965
LRPAP1	1.53454	7.7215	3.53e-06	0.00101676
STARD10	1.53329	1.58968	0.00124178	0.041363
KIAA1958	1.53121	1.97913	0.000105049	0.0095452
ZNF250	1.52813	4.24267	0.000127397	0.0108556
DUSP2	1.52283	4.2918	0.00107064	0.03777
CUTC	1.50821	5.79449	0.000580897	0.0263924
SSR4	1.50483	5.76149	0.000599942	0.026614
PTPRF	1.50392	4.69276	0.000870938	0.0331489
PSRC1	1.49922	5.66167	4.34e-05	0.00504927
FEZ1	1.49685	1.78084	0.000128668	0.0108794
ACP2	1.49586	4.77146	2.31e-06	0.000841219
CKB	1.4958	3.53265	0.000463581	0.0232961
SAMM50	1.49509	3.66341	0.000107178	0.00966456
TBCC	1.49283	1.68652	0.000341246	0.019261
NCAPH	1.49042	4.83739	0.0013296	0.0429661
HYAL1	1.48575	2.12093	0.00112984	0.038726
SF3B2	1.48432	4.10905	0.00159821	0.0479638
BSCL2	1.48427	2.04236	8.75e-05	0.0084026
MAPKAPK3	1.47317	4.91611	5.97e-05	0.00636198
TMED3	1.46204	5.43234	7.44e-05	0.007482
FUNDC2	1.45466	4.69665	1.97e-05	0.00313706
IGFBP3	1.448	3.67773	0.000393098	0.0212783
CDK5RAP3	1.44734	7.01357	0.000297034	0.0183714
NCALD	1.44554	4.5154	0.000103987	0.00951017
CLK2	1.439	3.6269	0.000446339	0.0227256
NICN1	1.43694	3.33202	0.000319462	0.0188522
PHB2	1.42061	7.93366	3.16e-06	0.000964658
DENND4B	1.42026	4.1085	0.000286793	0.0180306
ALKBH2	1.4182	4.59572	0.000272821	0.0174102
AMIGO1	1.41681	5.11024	0.00153657	0.0469909
DCTN4	1.41516	4.53131	0.00145971	0.0455057
EIF3K	1.41099	5.0982	0.000545159	0.0254758
NFS1	1.4108	3.56098	0.00026098	0.0168432
RPS19	1.4062	6.52342	0.00099592	0.0362964
COX4I1	1.40327	5.9776	0.000228911	0.0158895
SEC24C	1.39842	4.75832	4.19e-05	0.00490042
SNRNP25	1.39721	5.47099	5.52e-05	0.00601807
AKAP1	1.39323	5.37089	0.000282625	0.0178975
GLA	1.3852	6.21791	4.04e-05	0.0048403
MARCKSL1	1.38391	7.81326	5.25e-05	0.00582451
MXI1	1.37999	5.56474	0.00136286	0.0436138
PPM1J	1.37691	3.1179	0.000114567	0.0101578
BPNT1	1.37199	4.60275	0.000159641	0.0124217
PIAS3	1.37031	6.00349	0.000317293	0.0187816
SUPT3H	1.36875	3.39091	0.000232629	0.0158965
KIFC1	1.36104	1.97837	0.00032548	0.0190208
METTL3	1.35741	4.33088	5.63e-05	0.00610141
GABBR1	1.35571	4.09978	0.000512906	0.0248292
NUFIP2	1.35011	5.5985	0.00129014	0.0421965
GMDS	1.34772	5.2637	0.000826993	0.0323942
NUDT16L1	1.34597	6.27217	0.000219718	0.0154178
BTBD6	1.34407	3.58636	0.000605036	0.0267171
COX19	1.34288	2.20515	0.00109765	0.038197
HSD17B10	1.34285	5.315	0.000222482	0.0155552
MRPS11	1.34257	3.96595	0.000582694	0.0263924
CDK4	1.34252	3.47271	0.000502293	0.0247264
BUD13	1.33573	4.27192	0.00045335	0.0230218
CCT7	1.33571	7.19177	6.77e-06	0.00161259
EDC4	1.3357	5.9721	0.00019651	0.0142025
NXT1	1.32985	6.91655	0.0010388	0.0371904
JMJD4	1.32241	2.96295	2.3e-05	0.00339508
PSMB4	1.32115	7.5784	0.000802619	0.0320665
GABARAP	1.31941	5.80053	0.000771982	0.0312305
GNPDA1	1.31681	5.99937	0.000597605	0.026614
NDUFV1	1.31577	5.67814	0.000340386	0.019261
AHSA1	1.3139	5.16805	0.00133473	0.0429661
ACOT7	1.31357	3.87046	0.000572622	0.0263093
FXYD3	1.31331	6.9523	0.000783933	0.0315157
GCAT	1.31059	4.74225	0.00110798	0.0382771
ASB8	1.3067	3.10118	0.000728718	0.0301983
NUDCD3	1.30037	3.98502	6.97e-05	0.00711163
UNC119B	1.29715	4.92974	0.000206456	0.0147663
RNPEP	1.28558	3.96462	0.000799058	0.0319905
GDI2	1.28511	5.22214	0.000543756	0.0254758
ZNF630	1.28301	2.04055	0.000986104	0.0361079
MRPL14	1.28007	0.754412	0.00152452	0.046845
CRELD2	1.27836	8.00125	0.000482819	0.0241999
GDI1	1.27459	6.59445	0.000334896	0.0192212
DEXI	1.27384	5.64339	0.000137615	0.0113485
CLDND1	1.27019	3.66864	0.000836113	0.0324637
ECHS1	1.26731	5.35062	0.000456894	0.0230803
TRIM27	1.26666	3.3951	0.00019524	0.0141637
FAM53C	1.26587	6.58027	2.49e-05	0.00356027
THAP7	1.26228	3.28131	0.00117098	0.0397123
TRNAU1AP	1.25709	3.97128	0.00170181	0.0498327
JOSD1	1.25666	4.29762	0.000312678	0.0186594
RABEP1	1.25095	1.94061	0.000438213	0.0224901
CDCA8	1.23168	4.71306	0.00110362	0.0382771
PPIA	1.23112	6.43849	0.000900871	0.0338212
BRI3	1.22979	5.66132	0.00120459	0.0405236
TRIM36	1.22972	2.23979	0.00143103	0.0448287
RING1	1.22936	5.79586	0.0014893	0.0460294
BCS1L	1.22657	4.23533	0.000588467	0.0263924
ZNF512B	1.22158	2.90046	0.000288469	0.0180733
SYK	1.21592	4.0808	6.35e-05	0.00669106
FBXL5	1.21265	6.00656	0.000413693	0.0217521
EEF2	1.21217	7.51857	0.00085052	0.0328908
ATP6V0A1	1.20106	6.21887	0.00112985	0.038726
MAP2K3	1.19914	2.3092	0.000636317	0.0274698
ZBED4	1.18971	7.07166	0.000599273	0.026614
CPSF4	1.18853	5.39388	0.00162762	0.0483949
NPFF	1.18849	2.38007	0.00131006	0.0426309
TPI1	1.18562	6.17685	3.62e-06	0.00102745
CTSF	1.18405	6.79859	0.00108537	0.0380805
SF3B3	1.18169	6.47817	0.00106999	0.03777
CIRBP	1.18086	3.93316	0.000239766	0.0159971
BCAP31	1.16342	5.81857	0.000425815	0.0220886
VPS11	1.15843	5.30264	0.000730819	0.0301983
POP1	1.15586	6.30197	0.00137381	0.0438915
ILF2	1.14961	3.68724	0.000184198	0.0135735
DHRSX	1.14836	4.13079	0.000958089	0.0354181
SCYL1	1.14833	4.26366	0.00071331	0.0299234
KLHL12	1.1477	2.59476	0.000454927	0.0230413
NDUFA9	1.13751	7.40893	4.01e-05	0.0048403
NFYA	1.13587	3.83874	0.00142544	0.0447263
PPP4C	1.13205	4.83563	0.00113779	0.0387914
NDUFA13	1.12122	4.22461	0.00141245	0.0446088
DYNLRB1	1.11933	4.91137	0.000169017	0.0127903
SLC26A6	1.11907	3.16963	0.000818422	0.032288
VPS37C	1.09374	6.79542	0.00140262	0.0444439
ELF3	1.09208	5.1781	0.000833043	0.0324637
DDIT3	1.09033	4.60564	0.000189823	0.0139278
KRBA2	1.08919	4.64805	4.9e-05	0.00553489
ARRDC2	1.08679	3.84542	0.000307499	0.0185796
POLG	1.08183	5.02188	0.00113492	0.0387914
PHKA2	1.08174	3.97264	0.000554225	0.0256472
UFC1	1.07752	7.20059	0.00130893	0.0426309
PTDSS1	1.07667	8.76481	0.000150186	0.0119758
ENTPD6	1.07501	5.4441	0.00133594	0.0429661
EVL	1.07303	4.00894	0.000979763	0.0360124
TRAPPC4	1.06285	6.73388	0.000973517	0.0358511
SIVA1	1.06018	4.54943	0.000302761	0.018414
L1CAM	1.05812	4.04017	0.00119558	0.0403342
ORMDL2	1.05174	6.21512	9.52e-05	0.00905101
ARID1A	1.05153	6.22194	0.000347008	0.0195225
DUSP23	1.04392	5.24875	0.000282881	0.0178975
CSNK1D	1.03278	7.27293	0.000740422	0.0305297
APP	1.02206	5.27257	0.000815953	0.032288
PIF1	1.01186	5.19808	0.000260308	0.0168432
MCM7	1.0086	4.17846	0.00110704	0.0382771
VAMP5	1.00771	1.27995	0.00102046	0.0368158
SHMT2	1.00043	4.43368	0.000384839	0.0211574
EIF3D	0.988332	4.48944	0.00108441	0.0380805
WDR6	0.975304	4.97502	0.000578936	0.0263924
SRRD	0.960296	4.92281	0.00156984	0.0475307
C17orf80	0.959796	3.32512	0.00169709	0.0497701
BLCAP	0.959252	7.37629	0.000764891	0.0311821
TCEAL4	0.957621	8.60288	0.000526124	0.0253119
PITPNA	0.95645	6.6429	1.49e-05	0.00259993
PSMB1	0.953573	8.65171	0.000438221	0.0224901
IP6K2	0.947881	4.52547	0.00091275	0.0340684
MLEC	0.941008	3.93068	3.92e-05	0.00482385
PMVK	0.939981	5.79943	0.000920119	0.0342771
MRPS35	0.938798	7.27422	0.000405162	0.0215593
ADORA3	0.912951	3.77509	0.00160927	0.0480713
GRB7	0.903892	2.10863	0.00157284	0.0475307
SIGMAR1	0.879221	3.37297	0.00153247	0.04694
WDR61	0.871579	3.51982	0.000512013	0.0248292
RPL10	0.804801	4.09875	0.00133219	0.0429661
EMG1	0.802584	4.87576	0.00106236	0.0376154
SLC41A3	0.782813	4.17957	0.000896896	0.0337691
CIAPIN1	0.750366	4.38442	0.000250592	0.0163921
