# Supplementary material for: RNA Sequence Profiling Reveals Unique Immune and Metabolic Features of Breast Cancer Brain Metastases
Source: Front Oncol. 2021 Aug 26;11:679262. doi: 10.3389/fonc.2021.679262 (PMC8427193; doi:10.3389/fonc.2021.679262)
Supplement: Supplementary Table 2 — GO and KEGG terms for the 539 DEGs between BCBMs and BCs. P values are determined by the Fisher’s exact test in DAVID. Adjusted P values were determined by Benjamini-Hochberg (BH) correction in DAVID. [file Table_2.xlsx]

## Sheet: GO
Supplemental Table 2. GO and KEGG terms for the 539 DEGs between BCBMs and BCs. GO terms identified for BCBMs (n = 394 genes) and BCs (n = 145 genes) based on the 539 DEGs.
GO terms identified for BCBMs (n = 394 genes) based on the 539 DEGs.
Category	Term	Count	%	PValue	Genes	List Total	Pop Hits	Pop Total	Fold Enrichment	Bonferroni	Benjamini	FDR
GOTERM_BP_DIRECT	GO:0006457~protein folding	16	5	6.91239e-07	CCT3, LRPAP1, TRAP1, LMAN2L, NFYC, TBCC, DNAJB2, GNAO1, MLEC, ERP27, CCT7, CRYAB, PPIA, PFDN5, SIL1, AARS	296	180	16792	5.04264	0.0010018	0.0010023	0.0010023
GOTERM_BP_DIRECT	GO:0090090~negative regulation of canonical Wnt signaling pathway	12	3.75	0.000147174	PSMB6, PSMB4, PSMB2, FRZB, HDAC1, DDIT3, PSMD2, UBC, PSMB1, KREMEN2, SOX9, PFDN5	296	163	16792	4.17642	0.192181	0.106701	0.106701
GOTERM_BP_DIRECT	GO:0043161~proteasome-mediated ubiquitin-dependent protein catabolic process	13	4.0625	0.000257422	RNF24, NEDD4L, BTBD6, RNF4, DDB1, PSMB6, PSMB4, PSMB2, PSMD2, DDIT3, BTBD3, UBC, PSMB1	296	203	16792	3.63294	0.311549	0.124421	0.124421
GOTERM_BP_DIRECT	GO:0006413~translational initiation	9	2.8125	0.00292216	EIF4A1, EIF3I, RPS3, EIF3F, RPL8, RPL9, RPL17, EIF2S1, RPL6	296	137	16792	3.72677	0.98564	0.616716	0.616716
GOTERM_BP_DIRECT	GO:0055093~response to hyperoxia	4	1.25	0.00304036	POLB, HDAC1, CDK4, POLG	296	17	16792	13.3482	0.987908	0.616716	0.616716
GOTERM_BP_DIRECT	GO:0051592~response to calcium ion	6	1.875	0.00346545	CCND1, GDI1, PENK, ENTPD6, CAPN3, SLC6A1	296	58	16792	5.86859	0.993485	0.616716	0.616716
GOTERM_BP_DIRECT	GO:0042769~DNA damage response, detection of DNA damage	5	1.5625	0.00353131	DDB1, MRPS35, MRPS11, UBC, RPS3	296	36	16792	7.87913	0.99408	0.616716	0.616716
GOTERM_BP_DIRECT	GO:0007268~chemical synaptic transmission	12	3.75	0.00355642	GRM3, SLC12A5, GAD1, PENK, PMP22, AMPH, MBP, SLC6A1, PTPRF, SNAP91, GABARAP, SLC18A2	296	240	16792	2.83649	0.994293	0.616716	0.616716
GOTERM_BP_DIRECT	GO:0009636~response to toxic substance	7	2.1875	0.00382789	GABRB1, AIFM1, CDK4, PENK, MBP, SLC6A1, SLC18A2	296	85	16792	4.67186	0.996155	0.616716	0.616716
GOTERM_BP_DIRECT	GO:0033209~tumor necrosis factor-mediated signaling pathway	8	2.5	0.00482994	PSMB6, PSMB4, KRT18, PSMB2, PSMD2, UBC, PSMB1, TNFRSF1A	296	118	16792	3.84608	0.999107	0.700341	0.700341
GOTERM_BP_DIRECT	GO:0038061~NIK/NF-kappaB signaling	6	1.875	0.00603479	PSMB6, PSMB4, PSMB2, PSMD2, UBC, PSMB1	296	66	16792	5.15725	0.999846	0.795495	0.795495
GOTERM_BP_DIRECT	GO:0016032~viral process	13	4.0625	0.0068122	EIF4A1, DAXX, SYK, HDAC1, UCKL1, TNFRSF1A, DDB1, PSMB6, PSMB4, KRT18, PSMB2, ZC3H7B, PSMB1	296	299	16792	2.46651	0.99995	0.82314	0.82314
GOTERM_BP_DIRECT	GO:0051436~negative regulation of ubiquitin-protein ligase activity involved in mitotic cell cycle	6	1.875	0.00819242	PSMB6, PSMB4, PSMB2, PSMD2, UBC, PSMB1	296	71	16792	4.79406	0.999993	0.91377	0.91377
GOTERM_BP_DIRECT	GO:0051603~proteolysis involved in cellular protein catabolic process	5	1.5625	0.00990102	PSMB6, PSMB4, PSMB2, HSPA5, PSMB1	296	48	16792	5.90935	0.999999	0.924076	0.924076
GOTERM_BP_DIRECT	GO:0002223~stimulatory C-type lectin receptor signaling pathway	7	2.1875	0.0105476	PSMB6, PSMB4, SYK, PSMB2, PSMD2, UBC, PSMB1	296	105	16792	3.78198	1	0.924076	0.924076
GOTERM_BP_DIRECT	GO:0021762~substantia nigra development	5	1.5625	0.0106354	HSPA5, MBP, CKB, ACTB, COX6B1	296	49	16792	5.78875	1	0.924076	0.924076
GOTERM_BP_DIRECT	GO:0051437~positive regulation of ubiquitin-protein ligase activity involved in regulation of mitotic cell cycle transition	6	1.875	0.010834	PSMB6, PSMB4, PSMB2, PSMD2, UBC, PSMB1	296	76	16792	4.47866	1	0.924076	0.924076
GOTERM_BP_DIRECT	GO:0006521~regulation of cellular amino acid metabolic process	5	1.5625	0.0122077	PSMB6, PSMB4, PSMB2, PSMD2, PSMB1	296	51	16792	5.56174	1	0.966954	0.966954
GOTERM_BP_DIRECT	GO:0031145~anaphase-promoting complex-dependent catabolic process	6	1.875	0.0126704	PSMB6, PSMB4, PSMB2, PSMD2, UBC, PSMB1	296	79	16792	4.30859	1	0.966954	0.966954
GOTERM_BP_DIRECT	GO:0033234~negative regulation of protein sumoylation	3	0.9375	0.0152362	PIAS3, CAPN3, RNF4	296	11	16792	15.4717	1	1	1
GOTERM_BP_DIRECT	GO:0010803~regulation of tumor necrosis factor-mediated signaling pathway	4	1.25	0.0153496	SYK, UBC, MADD, TNFRSF1A	296	30	16792	7.56396	1	1	1
GOTERM_BP_DIRECT	GO:0036499~PERK-mediated unfolded protein response	3	0.9375	0.0180735	HSPA5, DDIT3, EIF2S1	296	12	16792	14.1824	1	1	1
GOTERM_BP_DIRECT	GO:0051301~cell division	13	4.0625	0.0213459	NSMCE2, CDCA8, CLTA, NCAPH, CDC25B, PSRC1, CCND1, KIFC1, CDK4, PPP2R2D, CHMP1A, RPS3, CDK10	296	350	16792	2.1071	1	1	1
GOTERM_BP_DIRECT	GO:0060071~Wnt signaling pathway, planar cell polarity pathway	6	1.875	0.0230444	PSMB6, PSMB4, PSMB2, PSMD2, UBC, PSMB1	296	92	16792	3.69976	1	1	1
GOTERM_BP_DIRECT	GO:0002479~antigen processing and presentation of exogenous peptide antigen via MHC class I, TAP-dependent	5	1.5625	0.0247373	PSMB6, PSMB4, PSMB2, PSMD2, PSMB1	296	63	16792	4.50236	1	1	1
GOTERM_BP_DIRECT	GO:1901998~toxin transport	4	1.25	0.0250001	CCT3, HSPA5, VPS11, CCT7	296	36	16792	6.3033	1	1	1
GOTERM_BP_DIRECT	GO:0007568~aging	8	2.5	0.0267435	GNAO1, POLB, RPN2, GSS, PENK, CRYAB, EIF2S1, POLG	296	165	16792	2.75053	1	1	1
GOTERM_BP_DIRECT	GO:0007080~mitotic metaphase plate congression	4	1.25	0.0268614	PSRC1, KIFC1, CHMP1A, CDCA8	296	37	16792	6.13294	1	1	1
GOTERM_BP_DIRECT	GO:0031116~positive regulation of microtubule polymerization	3	0.9375	0.027777	RGS2, PSRC1, RPS3	296	15	16792	11.3459	1	1	1
GOTERM_BP_DIRECT	GO:0007409~axonogenesis	6	1.875	0.0292697	PTPRZ1, AMIGO1, S100A6, FMOD, S100B, NEFH	296	98	16792	3.47325	1	1	1
GOTERM_BP_DIRECT	GO:0035335~peptidyl-tyrosine dephosphorylation	6	1.875	0.0304007	DUSP23, DUSP2, PTPRZ1, DUSP9, PTPRF, CDC25B	296	99	16792	3.43817	1	1	1
GOTERM_BP_DIRECT	GO:1901216~positive regulation of neuron death	3	0.9375	0.0351618	DAXX, DDIT4, EIF2S1	296	17	16792	10.0111	1	1	1
GOTERM_BP_DIRECT	GO:0043488~regulation of mRNA stability	6	1.875	0.0351974	PSMB6, PSMB4, PSMB2, PSMD2, UBC, PSMB1	296	103	16792	3.30464	1	1	1
GOTERM_BP_DIRECT	GO:0000209~protein polyubiquitination	8	2.5	0.0441838	PSMB6, PSMB4, RNF24, PSMB2, PSMD2, UBC, PSMB1, NEDD4L	296	184	16792	2.46651	1	1	1
GOTERM_BP_DIRECT	GO:0030968~endoplasmic reticulum unfolded protein response	4	1.25	0.0443195	CCND1, HSPA5, CDK5RAP3, AARS	296	45	16792	5.04264	1	1	1
GOTERM_BP_DIRECT	GO:0006979~response to oxidative stress	6	1.875	0.0446612	GSS, MSRB2, RPS3, DHCR24, PXDNL, PSEN1	296	110	16792	3.09435	1	1	1
GOTERM_BP_DIRECT	GO:0050852~T cell receptor signaling pathway	7	2.1875	0.0467082	PSMB6, PSMB4, PSMB2, PSMD2, UBC, PSMB1, PSEN1	296	148	16792	2.68316	1	1	1
GOTERM_BP_DIRECT	GO:0042552~myelination	4	1.25	0.0468163	AMIGO1, PMP22, MBP, KLK6	296	46	16792	4.93302	1	1	1
GOTERM_BP_DIRECT	GO:0045860~positive regulation of protein kinase activity	4	1.25	0.049381	DAXX, RELN, JTB, CDC25B	296	47	16792	4.82806	1	1	1
GOTERM_BP_DIRECT	GO:1903427~negative regulation of reactive oxygen species biosynthetic process	2	0.625	0.0517862	TRAP1, SLC18A2	296	3	16792	37.8198	1	1	1
GOTERM_BP_DIRECT	GO:2001015~negative regulation of skeletal muscle cell differentiation	2	0.625	0.0517862	CAPN3, S100B	296	3	16792	37.8198	1	1	1
GOTERM_BP_DIRECT	GO:0042776~mitochondrial ATP synthesis coupled proton transport	3	0.9375	0.0518697	ATP5B, ATP5D, ATP5A1	296	21	16792	8.10425	1	1	1
GOTERM_BP_DIRECT	GO:0015986~ATP synthesis coupled proton transport	3	0.9375	0.0564113	ATP5B, ATP5D, ATP5A1	296	22	16792	7.73587	1	1	1
GOTERM_BP_DIRECT	GO:0006886~intracellular protein transport	9	2.8125	0.0574326	BCAP31, VPS11, SCG5, CLTA, SEC24C, SIL1, TBC1D10B, SNX6, VPS16	296	236	16792	2.16342	1	1	1
GOTERM_BP_DIRECT	GO:0043066~negative regulation of apoptotic process	14	4.375	0.0591243	HSPA5, HDAC1, DHCR24, PSEN1, PHB2, IFIT3, DDB1, KRT18, UBC, CAPN3, SOX9, CIAPIN1, CRYAB, STK40	296	455	16792	1.74553	1	1	1
GOTERM_BP_DIRECT	GO:0090263~positive regulation of canonical Wnt signaling pathway	6	1.875	0.0605849	PSMB6, PSMB4, PSMB2, PSMD2, UBC, PSMB1	296	120	16792	2.83649	1	1	1
GOTERM_BP_DIRECT	GO:0007417~central nervous system development	6	1.875	0.0605849	RELN, PTPRZ1, NCAN, MBP, S100B, KLK6	296	120	16792	2.83649	1	1	1
GOTERM_BP_DIRECT	GO:0070125~mitochondrial translational elongation	5	1.5625	0.0626551	MRPS35, MRPS11, MRPL48, MRPL10, MRPL11	296	85	16792	3.33704	1	1	1
GOTERM_BP_DIRECT	GO:0070126~mitochondrial translational termination	5	1.5625	0.0648457	MRPS35, MRPS11, MRPL48, MRPL10, MRPL11	296	86	16792	3.29824	1	1	1
GOTERM_BP_DIRECT	GO:0006091~generation of precursor metabolites and energy	4	1.25	0.0661551	THTPA, ATP5B, GNPDA1, COX4I1	296	53	16792	4.28149	1	1	1
GOTERM_BP_DIRECT	GO:0006287~base-excision repair, gap-filling	2	0.625	0.0684473	POLB, POLG	296	4	16792	28.3649	1	1	1
GOTERM_BP_DIRECT	GO:0032483~regulation of Rab protein signal transduction	2	0.625	0.0684473	DENND4B, MADD	296	4	16792	28.3649	1	1	1
GOTERM_BP_DIRECT	GO:2000676~positive regulation of type B pancreatic cell apoptotic process	2	0.625	0.0684473	HDAC1, EIF2S1	296	4	16792	28.3649	1	1	1
GOTERM_BP_DIRECT	GO:0002181~cytoplasmic translation	3	0.9375	0.0708109	RPL8, RPL9, RPL6	296	25	16792	6.80757	1	1	1
GOTERM_BP_DIRECT	GO:0006412~translation	9	2.8125	0.0789486	MRPS11, RPS3, RRBP1, RPL8, RPL9, RPL17, RPL6, MRPL10, MRPL11	296	253	16792	2.01805	1	1	1
GOTERM_BP_DIRECT	GO:0006614~SRP-dependent cotranslational protein targeting to membrane	5	1.5625	0.0837766	RPS3, RPL8, RPL9, RPL17, RPL6	296	94	16792	3.01754	1	1	1
GOTERM_BP_DIRECT	GO:0014074~response to purine-containing compound	2	0.625	0.0848166	SLC6A1, ADSS	296	5	16792	22.6919	1	1	1
GOTERM_BP_DIRECT	GO:0015031~protein transport	12	3.75	0.0901867	BTF3, UNC119B, GDI1, LMAN2L, CADPS, CHMP1A, RRBP1, PSEN1, YIF1A, SNAP91, GPM6B, GABARAP	296	395	16792	1.72343	1	1	1
GOTERM_BP_DIRECT	GO:0006754~ATP biosynthetic process	3	0.9375	0.0916035	ATP5B, ATP5D, ATP5A1	296	29	16792	5.86859	1	1	1
GOTERM_BP_DIRECT	GO:0038095~Fc-epsilon receptor signaling pathway	7	2.1875	0.0941692	PSMB6, PSMB4, SYK, PSMB2, PSMD2, UBC, PSMB1	296	178	16792	2.23094	1	1	1
GOTERM_BP_DIRECT	GO:0032981~mitochondrial respiratory chain complex I assembly	4	1.25	0.0989904	NDUFA9, AIFM1, BCS1L, NDUFV1	296	63	16792	3.60189	1	1	1
GOTERM_CC_DIRECT	GO:0005829~cytosol	98	30.625	6.43417e-09	PNMT, EIF4A1, GLDC, EPRS, RPL8, RPL9, ACTB, IFIT3, RPL6, CNDP1, EDC4, RGS2, CCND1, UROD, PSMD2, CAPN3, TBC1D10B, DAXX, ACOT7, TPM3, CDC25B, EEF1A1, DDIT3, DDIT4, MADD, S100A6, PPIA, UNC119B, NEDD4L, CDCA8, GABARAP, NCAPH, BTBD3, UBC, KIF3C, SNX6, PDE2A, LSM1, DHCR24, BTBD6, ARPC5, EIF2S1, UCKL1, QARS, CDK4, AARS, NXT1, GDI1, HSPB2, CLTA, HBB, MYL6B, THTPA, AIFM1, SULT4A1, CCT3, SYK, ITPK1, DUSP9,…	307	3315	18224	1.75488	2.32917e-06	2.32917e-06	2.27126e-06
GOTERM_CC_DIRECT	GO:0043209~myelin sheath	15	4.6875	2.86533e-07	CCT3, GDI1, HSPA5, MDH2, ATP5A1, GOT2, PITPNA, ACTB, GNAO1, ATP5B, UQCRFS1, CKB, CRYAB, NEFH, IDH3A	307	152	18224	5.85805	0.000103719	5.18624e-05	5.0573e-05
GOTERM_CC_DIRECT	GO:0005739~mitochondrion	43	13.4375	5.66257e-05	ECHS1, MRPS35, NVL, GLDC, MRPS11, COX4I1, ATP5A1, PSEN1, PHB2, HSD17B10, MRPL10, IFIT3, KLK6, FUNDC2, ATP5B, RGS2, SAMM50, AIFM1, ATP5D, UQCRFS1, CKB, CCT7, NEFH, IDH3A, POLG, BCAP31, NDUFA9, TRAP1, ACOT7, SIVA1, HSPA5, MDH2, GOT2, BCS1L, GCAT, TNFRSF1A, COX6B1, QARS, DDIT4, MSRB2, JTB, CRYAB, AARS	307	1331	18224	1.91777	0.0202904	0.0054569	0.00532123
GOTERM_CC_DIRECT	GO:0005743~mitochondrial inner membrane	21	6.5625	6.02972e-05	TRAP1, MRPS35, MDH2, MRPS11, COX4I1, ATP5A1, GOT2, MRPL48, PSEN1, PHB2, MRPL10, GCAT, MRPL11, COX6B1, ATP5B, SAMM50, AIFM1, ATP5D, RPS3, UQCRFS1, NDUFV1	307	441	18224	2.82674	0.0215917	0.0054569	0.00532123
GOTERM_CC_DIRECT	GO:0005737~cytoplasm	116	36.25	0.000417941	EIF4A1, CTNND2, PITPNA, EPRS, RPL8, PHB2, RPL9, ACTB, IFIT3, EDC4, RGS2, CCND1, TUBB3, UROD, CAPN3, BAALC, CDK5RAP3, PIAS3, DAXX, ACOT7, CIRBP, CRNKL1, CDC25B, EEF1A1, OLFM2, DDIT3, DDIT4, MADD, S100A6, JTB, AMPH, SNRNP25, ROPN1, NEDD4L, KLK6, EMG1, UBC, WBSCR22, MAGEC2, S100A11, VPS16, SNX6, BTF3, SIVA1, PDE2A, LSM1, TBCC, TBCB, PXDNL, KLHL24, ARPC5, EIF2S1, QARS, PKIA, RCAN2, CUTC, AARS, GABRB1…	307	5222	18224	1.31864	0.140433	0.0302589	0.0295066
GOTERM_CC_DIRECT	GO:0070062~extracellular exosome	70	21.875	0.000588402	EIF4A1, COX4I1, PITPNA, CLSTN1, HBB, MYL6B, PHB2, PTPRF, ACTB, EFEMP1, TUBB3, PSMD2, RNPEP, CHMP1A, TEKT3, QSOX1, ACP2, POLG, CCT3, ENTPD2, ACOT7, SSR4, TPM3, IGFBP3, ENTPD6, EDF1, DDB1, EEF1A1, DUSP23, S100A6, TFF2, CRYAB, PPIA, ITIH4, ECHS1, PCOLCE2, ARL3, URM1, ATP5A1, NEDD4L, NCALD, PSMB6, ATP5B, PSMB4, SAMM50, PSMB2, GMDS, UBC, PSMB1, RPS3, TCEB2, CKB, CCT7, ADSS, S100A11, TRAP1, MARCKSL1, H…	307	2811	18224	1.47823	0.191896	0.0355003	0.0346177
GOTERM_CC_DIRECT	GO:0045261~proton-transporting ATP synthase complex, catalytic core F(1)	3	0.9375	0.00164893	ATP5B, ATP5D, ATP5A1	307	4	18224	44.5212	0.449762	0.085273	0.0831529
GOTERM_CC_DIRECT	GO:0005634~nucleus	115	35.9375	0.00257371	EIF4A1, GLDC, CTNND2, CLSTN1, PHB2, RPL9, RPL6, EDC4, ALKBH2, RGS2, CCND1, TUBB3, PSMD2, TEKT3, CAPN3, SOX9, CDK5RAP3, DAXX, IGFBP3, NSMCE2, DNTTIP1, CIRBP, EEF1A1, OLFM2, RFX4, DDIT3, S100A6, SNRNP25, PPIA, ROPN1, RPN2, ARL3, NEDD4L, CDCA8, PSEN1, NCAPH, ATP5B, EMG1, ZNF707, BTBD3, UBC, MBP, MAGEC2, S100A11, SNX6, BTF3, CBX6, DENND4B, HSPA5, FOXF2, PDE2A, LSM1, DHCR24, EIF2S1, CLK2, UCKL1, RALYL…	307	5415	18224	1.26068	0.606583	0.11646	0.113565
GOTERM_CC_DIRECT	GO:0005759~mitochondrial matrix	14	4.375	0.00370888	NDUFA9, TRAP1, ECHS1, GLDC, MDH2, PDE2A, ATP5A1, GOT2, HSD17B10, ATP5B, QARS, ATP5D, RPS3, IDH3A	307	327	18224	2.54147	0.739489	0.149179	0.14547
GOTERM_CC_DIRECT	GO:0005839~proteasome core complex	4	1.25	0.00498263	PSMB6, PSMB4, PSMB2, PSMB1	307	21	18224	11.307	0.836054	0.180371	0.175887
GOTERM_CC_DIRECT	GO:0005793~endoplasmic reticulum-Golgi intermediate compartment	6	1.875	0.00568281	LRPAP1, RER1, LMAN2L, HSPA5, YIF1A, SCYL1	307	68	18224	5.23779	0.872933	0.187016	0.182366
GOTERM_CC_DIRECT	GO:0005874~microtubule	13	4.0625	0.00654569	CCT3, NICN1, TBCC, TBCB, GABARAP, POLB, TUBB3, KIFC1, TEKT3, KIF3C, CCT7, DYNC1I1, CDK5RAP3	307	311	18224	2.48135	0.907202	0.197127	0.192226
GOTERM_CC_DIRECT	GO:0005840~ribosome	9	2.8125	0.00707914	MRPS11, RPS3, RRBP1, RPL8, RPL9, EIF2S1, RPL6, MRPL10, MRPL11	307	166	18224	3.2184	0.923599	0.197127	0.192226
GOTERM_CC_DIRECT	GO:0005790~smooth endoplasmic reticulum	4	1.25	0.00915754	HSPA5, PSEN1, RYR3, GABARAP	307	26	18224	9.13255	0.964218	0.236788	0.230901
GOTERM_CC_DIRECT	GO:0030424~axon	10	3.125	0.0129536	GRM3, TUBB3, AMIGO1, LSM1, KLHL24, PSEN1, SLC6A1, CRYAB, NEFH, VPS16	307	222	18224	2.67394	0.991083	0.312614	0.304842
GOTERM_CC_DIRECT	GO:0016020~membrane	51	15.9375	0.0158008	EIF4A1, NVL, COX4I1, CLTA, TFCP2L1, SLC6A1, EPRS, CHTF18, RPL8, PHB2, RPL9, ACTB, RPL6, EDC4, FYCO1, CCND1, PSMD2, BAALC, ACP2, ACAA1, CDK5RAP3, SLC18A2, SCYL1, KREMEN2, JOSD1, EEF1A1, VSNL1, KIFC1, JTB, EVL, PPIA, LMAN2L, RPN2, ATP5A1, RRBP1, PSEN1, NCAPH, ATP5B, PTDSS1, PSMB2, FRZB, RPS3, MLEC, BCAP31, TRAP1, HSPA5, ATRNL1, DHCR24, EIF2S1, EIF3F, AARS	307	2200	18224	1.37611	0.996866	0.357494	0.348606
GOTERM_CC_DIRECT	GO:0000502~proteasome complex	5	1.5625	0.0182079	PSMB6, PSMB4, PSMB2, PSMD2, PSMB1	307	60	18224	4.9468	0.998709	0.387721	0.378081
GOTERM_CC_DIRECT	GO:0043234~protein complex	14	4.375	0.0223904	SYK, GDI1, HDAC1, GOT2, CDCA8, PSEN1, PHB2, ACTB, POLB, CAPN3, SOX9, ARHGEF7, CDK5RAP3, POLG	307	412	18224	2.01714	0.999725	0.450297	0.439101
GOTERM_CC_DIRECT	GO:0033290~eukaryotic 48S preinitiation complex	3	0.9375	0.0255462	EIF3I, EIF3F, EIF2S1	307	15	18224	11.8723	0.999915	0.486723	0.474622
GOTERM_CC_DIRECT	GO:0071944~cell periphery	4	1.25	0.0274519	KRT18, TUBB3, MBP, PHB2	307	39	18224	6.08837	0.999958	0.496879	0.484526
GOTERM_CC_DIRECT	GO:0043204~perikaryon	6	1.875	0.0331983	AMIGO1, CTNND2, GOT2, PENK, KLHL24, CRYAB	307	106	18224	3.36009	0.999995	0.572275	0.558047
GOTERM_CC_DIRECT	GO:0045171~intercellular bridge	4	1.25	0.0374387	CDCA8, QSOX1, SNRNP25, KLK6	307	44	18224	5.39651	0.999999	0.616037	0.600721
GOTERM_CC_DIRECT	GO:0005654~nucleoplasm	59	18.4375	0.045322	NXT1, POP1, NVL, CHTF18, HOXC11, ACTB, POLB, EDC4, ALKBH2, CCND1, UROD, PSMD2, SOX9, PIAS3, DAXX, ACOT7, NSMCE2, CIRBP, DNTTIP1, SUPT3H, GCAT, CDC25B, DDB1, DDIT3, SNRNP25, CRYAB, STK40, MCM2, HDAC1, NEDD4L, CDCA8, RNF4, MRPL10, KLK6, PSMB6, PSMB4, EMG1, PSMB2, UBC, LMNA, PSMB1, WBSCR22, RPS3, TCEB2, POLR2H, NDUFA9, TRAP1, CBX6, SIVA1, MDH2, NFYC, TBCB, WDR13, CLK2, CDK4, POLR3F, CIAPIN1, KIAA195…	307	2784	18224	1.25802	1	0.713328	0.695594
GOTERM_CC_DIRECT	GO:0005753~mitochondrial proton-transporting ATP synthase complex	3	0.9375	0.0478458	ATP5B, ATP5D, ATP5A1	307	21	18224	8.48022	1	0.721674	0.703732
GOTERM_CC_DIRECT	GO:0048471~perinuclear region of cytoplasm	17	5.3125	0.0607287	HDAC1, PDE2A, MX1, SLC39A12, S100B, GABARAP, RYR3, APLN, TF, KRT18, AIFM1, CDK4, LMNA, S100A6, FBXL5, SEC24C, DYNC1I1	307	621	18224	1.62503	1	0.777211	0.757888
GOTERM_CC_DIRECT	GO:0031012~extracellular matrix	10	3.125	0.0628897	EIF4A1, ATP5B, EFEMP1, HSPA5, LAMB2, LMNA, ATP5A1, RPS3, FMOD, RPL9	307	296	18224	2.00546	1	0.777211	0.757888
GOTERM_CC_DIRECT	GO:0036464~cytoplasmic ribonucleoprotein granule	3	0.9375	0.0654449	RPL6, DYNC1I1, ACTB	307	25	18224	7.12339	1	0.777211	0.757888
GOTERM_CC_DIRECT	GO:0043218~compact myelin	2	0.625	0.0654967	PMP22, MBP	307	4	18224	29.6808	1	0.777211	0.757888
GOTERM_CC_DIRECT	GO:0005784~Sec61 translocon complex	2	0.625	0.0654967	BCAP31, SSR4	307	4	18224	29.6808	1	0.777211	0.757888
GOTERM_CC_DIRECT	GO:0005638~lamin filament	2	0.625	0.0654967	NARF, LMNA	307	4	18224	29.6808	1	0.777211	0.757888
GOTERM_CC_DIRECT	GO:0030496~midbody	6	1.875	0.0665568	PSRC1, GDI1, HSPA5, ARL3, JTB, CDCA8	307	129	18224	2.761	1	0.777211	0.757888
GOTERM_CC_DIRECT	GO:0030136~clathrin-coated vesicle	4	1.25	0.0736989	BCAP31, VPS11, SNAP91, VPS16	307	58	18224	4.0939	1	0.833719	0.812991
GOTERM_CC_DIRECT	GO:0015630~microtubule cytoskeleton	6	1.875	0.0813553	ALKBH2, PSRC1, TBCB, CRYAB, KLK6, MCM2	307	137	18224	2.59978	1	0.892443	0.870256
GOTERM_CC_DIRECT	GO:0043025~neuronal cell body	10	3.125	0.0854016	SLC12A5, TUBB3, PENK, LSM1, MBP, PSEN1, ARHGEF7, S100B, PTPRF, VPS16	307	315	18224	1.88449	1	0.909276	0.886669
GOTERM_CC_DIRECT	GO:0044297~cell body	4	1.25	0.0893589	CCT3, GNAO1, CCT7, GABARAP	307	63	18224	3.76899	1	0.924227	0.901249
GOTERM_CC_DIRECT	GO:0005776~autophagosome	4	1.25	0.0926456	FYCO1, VPS11, GABARAP, VPS16	307	64	18224	3.7101	1	0.931603	0.908442
GOTERM_CC_DIRECT	GO:0030130~clathrin coat of trans-Golgi network vesicle	2	0.625	0.0966234	CLTA, NCALD	307	6	18224	19.7872	1	0.944669	0.921183
GOTERM_CC_DIRECT	GO:0005615~extracellular space	30	9.375	0.0991642	POP1, ACTB, KLK6, RELN, EFEMP1, FRZB, UBC, RNPEP, QSOX1, CKB, ARSG, SIL1, S100A11, LGI1, IGFBP3, ENTPD6, PXDNL, S100B, PRSS33, TNFRSF1A, APLN, DDB1, EEF1A1, TF, OLFM3, TFF2, CRELD2, FMOD, PPIA, SCG2	307	1347	18224	1.32208	1	0.944669	0.921183
GOTERM_MF_DIRECT	GO:0005515~protein binding	197	61.5625	2.51766e-06	EIF4A1, POP1, EPRS, PHB2, RPL9, ACTB, IFIT3, PSMD2, FAM53C, SOX9, MS4A12, SIL1, CDK5RAP3, TBC1D10B, DAXX, ACOT7, NSMCE2, CIRBP, DNTTIP1, BCS1L, CRNKL1, C19ORF60, DDIT3, RFX4, ROPN1, UNC119B, LRPAP1, RPN2, NEDD4L, CDCA8, CD99L2, MRPL10, GABARAP, NCAPH, KLK6, MRPL11, ATP5B, ZNF707, VPS11, MAGEC2, S100A11, VPS16, SNX6, BTF3, TRAP1, SIVA1, PDE2A, SNAP91, TF, QARS, PKIA, CDK10, FBXL5, RGL2, CUTC, CCDC…	302	8785	16881	1.25348	0.00124044	0.00124121	0.00124121
GOTERM_MF_DIRECT	GO:0051082~unfolded protein binding	11	3.4375	2.72308e-05	CCT3, DNAJB2, TRAP1, LRPAP1, HSPA5, SCG5, CCT7, CRYAB, PFDN5, PPIA, SIL1	302	110	16881	5.58974	0.0133353	0.0067124	0.0067124
GOTERM_MF_DIRECT	GO:0044822~poly(A) RNA binding	37	11.5625	0.000504518	EIF4A1, MRPS35, NVL, POP1, MRPS11, ATP5A1, RRBP1, RPL8, HSD17B10, MRPL10, RPL6, MRPL11, EMG1, ZC3H7B, UBC, WBSCR22, RPS3, RPL17, CCT3, BTF3, TRAP1, YTHDF1, MDH2, GOT2, CIRBP, LSM1, EDF1, NUDT16L1, CRNKL1, EIF2S1, EEF1A1, RALYL, KRT18, BUD13, PPIA, FAM50A, TRIM56	302	1129	16881	1.83189	0.220256	0.0829091	0.0829091
GOTERM_MF_DIRECT	GO:0008017~microtubule binding	11	3.4375	0.00423547	POLB, PSRC1, KIFC1, ARL3, MX1, RPS3, KIF3C, CRYAB, NEFH, DYNC1I1, GABARAP	302	208	16881	2.95611	0.876625	0.522022	0.522022
GOTERM_MF_DIRECT	GO:0004298~threonine-type endopeptidase activity	4	1.25	0.00588374	PSMB6, PSMB4, PSMB2, PSMB1	302	21	16881	10.6471	0.945483	0.580137	0.580137
GOTERM_MF_DIRECT	GO:0019901~protein kinase binding	15	4.6875	0.00782953	TRAP1, DAXX, SLC12A5, SYK, CADPS, SNAP91, CDC25B, EEF1A1, CCND1, RPS3, JTB, ARHGEF7, NEFH, FAM83C, CDK5RAP3	302	376	16881	2.22995	0.979249	0.582078	0.582078
GOTERM_MF_DIRECT	GO:0070181~small ribosomal subunit rRNA binding	3	0.9375	0.0082648	MRPS11, CIRBP, RPS3	302	8	16881	20.9615	0.983285	0.582078	0.582078
GOTERM_MF_DIRECT	GO:0044548~S100 protein binding	3	0.9375	0.0217108	S100A6, S100B, S100A11	302	13	16881	12.8994	0.99998	1	1
GOTERM_MF_DIRECT	GO:0034236~protein kinase A catalytic subunit binding	3	0.9375	0.025035	PKIA, SOX9, PJA2	302	14	16881	11.978	0.999996	1	1
GOTERM_MF_DIRECT	GO:0008168~methyltransferase activity	6	1.875	0.0264507	PNMT, EMG1, WBSCR22, EDF1, SMYD4, CIAPIN1	302	94	16881	3.56792	0.999998	1	1
GOTERM_MF_DIRECT	GO:0004725~protein tyrosine phosphatase activity	6	1.875	0.0333308	DUSP23, DUSP2, PTPRZ1, DUSP9, PTPRF, CDC25B	302	100	16881	3.35384	1	1	1
GOTERM_MF_DIRECT	GO:0019843~rRNA binding	4	1.25	0.0341358	EMG1, RPL8, RPL9, MRPL11	302	40	16881	5.58974	1	1	1
GOTERM_MF_DIRECT	GO:0046933~proton-transporting ATP synthase activity, rotational mechanism	3	0.9375	0.0361297	ATP5B, ATP5D, ATP5A1	302	17	16881	9.86424	1	1	1
GOTERM_MF_DIRECT	GO:0019899~enzyme binding	12	3.75	0.0369939	POLB, PIAS3, DAXX, CCND1, HSPA5, HDAC1, GLDC, GOT2, RPS3, MLEC, DHCR24, MCM2	302	333	16881	2.01432	1	1	1
GOTERM_MF_DIRECT	GO:0042288~MHC class I protein binding	3	0.9375	0.0443855	BCAP31, ATP5B, ATP5A1	302	19	16881	8.8259	1	1	1
GOTERM_MF_DIRECT	GO:0003735~structural constituent of ribosome	9	2.8125	0.0459299	MRPS35, MRPS11, RPS3, RPL8, RPL9, RPL17, RPL6, MRPL10, MRPL11	302	222	16881	2.26611	1	1	1
GOTERM_MF_DIRECT	GO:0008198~ferrous iron binding	3	0.9375	0.0579154	ALKBH2, TF, CDO1	302	22	16881	7.62237	1	1	1
GOTERM_MF_DIRECT	GO:0043022~ribosome binding	4	1.25	0.0624878	YTHDF1, RPN2, HSPA5, EIF2S1	302	51	16881	4.38411	1	1	1
GOTERM_MF_DIRECT	GO:0070326~very-low-density lipoprotein particle receptor binding	2	0.625	0.0694438	LRPAP1, RELN	302	4	16881	27.9487	1	1	1
GOTERM_MF_DIRECT	GO:0051537~2 iron, 2 sulfur cluster binding	3	0.9375	0.0726626	SIVA1, UQCRFS1, CIAPIN1	302	25	16881	6.70768	1	1	1
GOTERM_MF_DIRECT	GO:0046961~proton-transporting ATPase activity, rotational mechanism	3	0.9375	0.0778201	ATP5B, ATP5D, ATP5A1	302	26	16881	6.44969	1	1	1
GOTERM_MF_DIRECT	GO:0030170~pyridoxal phosphate binding	4	1.25	0.0813523	GLDC, GAD1, GOT2, GCAT	302	57	16881	3.92262	1	1	1
GOTERM_MF_DIRECT	GO:0042277~peptide binding	4	1.25	0.0881266	TUBB3, RNPEP, CLTA, PPIA	302	59	16881	3.78965	1	1	1
GOTERM_MF_DIRECT	GO:0003743~translation initiation factor activity	4	1.25	0.0951298	EIF4A1, EIF3I, EIF3F, EIF2S1	302	61	16881	3.6654	1	1	1
GOTERM_MF_DIRECT	GO:0047485~protein N-terminus binding	5	1.5625	0.0953411	PIAS3, DAXX, HDAC1, GAD1, PHB2	302	97	16881	2.88131	1	1	1
GOTERM_MF_DIRECT	GO:0051059~NF-kappaB binding	3	0.9375	0.0995065	PIAS3, HDAC1, CDK5RAP3	302	30	16881	5.58974	1	1	1
GOTERM_MF_DIRECT	GO:0017112~Rab guanyl-nucleotide exchange factor activity	3	0.9375	0.0995065	DENND2D, DENND4B, MADD	302	30	16881	5.58974	1	1	1
GO terms identified for BCs (n = 145 genes) based on the 539 DEGs.
Category	Term	Count	%	PValue	Genes	List Total	Pop Hits	Pop Total	Fold Enrichment	Bonferroni	Benjamini	FDR
GOTERM_BP_DIRECT	GO:0007267~cell-cell signaling	9	7.37705	0.000103344	CCR1, CXCL10, GJB2, CXCL9, FGFBP1, CCL8, SH2D1A, IHH, BARX1	97	254	16792	6.13394	0.0559403	0.0575628	0.0575628
GOTERM_BP_DIRECT	GO:0030574~collagen catabolic process	5	4.09836	0.000490184	MMP12, MMP11, COL3A1, MMP13, MMP1	97	64	16792	13.5245	0.238983	0.136516	0.136516
GOTERM_BP_DIRECT	GO:0006954~inflammatory response	9	7.37705	0.00147344	CCR1, CXCL10, CXCL9, ORM1, CCL8, AIM2, FAS, LYZ, MS4A2	97	379	16792	4.11087	0.560146	0.273569	0.273569
GOTERM_BP_DIRECT	GO:0006955~immune response	9	7.37705	0.002832	CCR1, CXCL10, CXCL9, CCL8, AIM2, FAS, TNFSF11, MS4A2, LAX1	97	421	16792	3.70076	0.793955	0.394355	0.394355
GOTERM_BP_DIRECT	GO:0050776~regulation of immune response	6	4.91803	0.00355501	COL3A1, VCAM1, KLRB1, SH2D1A, SH2D1B, CD1B	97	178	16792	5.83528	0.862437	0.396028	0.396028
GOTERM_BP_DIRECT	GO:0006935~chemotaxis	5	4.09836	0.00526901	CCR1, CXCL10, CXCL9, CCL8, DOCK2	97	122	16792	7.09481	0.947271	0.487132	0.487132
GOTERM_BP_DIRECT	GO:0060326~cell chemotaxis	4	3.27869	0.00612194	CXCL10, CXCL9, CCL8, VCAM1	97	65	16792	10.6531	0.967301	0.487132	0.487132
GOTERM_BP_DIRECT	GO:0070098~chemokine-mediated signaling pathway	4	3.27869	0.00781594	CCR1, CXCL10, CXCL9, CCL8	97	71	16792	9.75287	0.987356	0.544185	0.544185
GOTERM_BP_DIRECT	GO:0022617~extracellular matrix disassembly	4	3.27869	0.0094188	MMP12, MMP11, MMP13, MMP1	97	76	16792	9.11123	0.994862	0.582919	0.582919
GOTERM_BP_DIRECT	GO:0030199~collagen fibril organization	3	2.45902	0.0208935	MMP11, COL3A1, LUM	97	39	16792	13.3164	0.999992	1	1
GOTERM_BP_DIRECT	GO:0030816~positive regulation of cAMP metabolic process	2	1.63934	0.0338205	CXCL10, CXCL9	97	6	16792	57.7045	1	1	1
GOTERM_BP_DIRECT	GO:0019221~cytokine-mediated signaling pathway	4	3.27869	0.0392384	CCR1, IL2RB, TNFSF11, SOCS6	97	131	16792	5.28591	1	1	1
GOTERM_BP_DIRECT	GO:0007416~synapse assembly	3	2.45902	0.0476052	ACHE, PCDHB5, PCDHB9	97	61	16792	8.51377	1	1	1
GOTERM_BP_DIRECT	GO:0006968~cellular defense response	3	2.45902	0.0490132	CXCL9, KLRC3, SH2D1A	97	62	16792	8.37645	1	1	1
GOTERM_BP_DIRECT	GO:0002250~adaptive immune response	4	3.27869	0.0529858	SH2D1A, SH2D1B, LAX1, CD1B	97	148	16792	4.67874	1	1	1
GOTERM_BP_DIRECT	GO:0042118~endothelial cell activation	2	1.63934	0.055736	CXCL10, TCF4	97	10	16792	34.6227	1	1	1
GOTERM_BP_DIRECT	GO:0006952~defense response	3	2.45902	0.0562744	CXCL9, CLEC1A, SOCS6	97	67	16792	7.75135	1	1	1
GOTERM_BP_DIRECT	GO:0050868~negative regulation of T cell activation	2	1.63934	0.0611376	SOCS6, LAX1	97	11	16792	31.4752	1	1	1
GOTERM_BP_DIRECT	GO:0045060~negative thymic T cell selection	2	1.63934	0.0611376	FAS, DOCK2	97	11	16792	31.4752	1	1	1
GOTERM_BP_DIRECT	GO:0032233~positive regulation of actin filament bundle assembly	2	1.63934	0.0611376	SYNPO2, PLEK	97	11	16792	31.4752	1	1	1
GOTERM_BP_DIRECT	GO:0043950~positive regulation of cAMP-mediated signaling	2	1.63934	0.0665086	CXCL10, CXCL9	97	12	16792	28.8522	1	1	1
GOTERM_BP_DIRECT	GO:0007342~fusion of sperm to egg plasma membrane	2	1.63934	0.0665086	ADAM2, CATSPER1	97	12	16792	28.8522	1	1	1
GOTERM_BP_DIRECT	GO:0006508~proteolysis	7	5.7377	0.0668179	MMP12, ADAM2, MMP11, CPB1, MMP13, MME, MMP1	97	500	16792	2.42359	1	1	1
GOTERM_BP_DIRECT	GO:0032496~response to lipopolysaccharide	4	3.27869	0.06776	CXCL10, CXCL9, VCAM1, FAS	97	164	16792	4.22228	1	1	1
GOTERM_BP_DIRECT	GO:0051607~defense response to virus	4	3.27869	0.0687399	CXCL10, CXCL9, CRCP, GBP1	97	165	16792	4.19669	1	1	1
GOTERM_BP_DIRECT	GO:0007568~aging	4	3.27869	0.0687399	COL3A1, VCAM1, KRTAP4-9, BCL2A1	97	165	16792	4.19669	1	1	1
GOTERM_BP_DIRECT	GO:0007166~cell surface receptor signaling pathway	5	4.09836	0.0721253	CCR1, CXCL10, UPK1B, CLEC1A, KLRB1	97	274	16792	3.159	1	1	1
GOTERM_BP_DIRECT	GO:0032461~positive regulation of protein oligomerization	2	1.63934	0.0771596	AIM2, MMP1	97	14	16792	24.7305	1	1	1
GOTERM_BP_DIRECT	GO:0090026~positive regulation of monocyte chemotaxis	2	1.63934	0.0876903	CCR1, CXCL10	97	16	16792	21.6392	1	1	1
GOTERM_BP_DIRECT	GO:1904355~positive regulation of telomere capping	2	1.63934	0.0876903	PKIB, TNKS2	97	16	16792	21.6392	1	1	1
GOTERM_BP_DIRECT	GO:0007517~muscle organ development	3	2.45902	0.0920505	CXCL10, ACHE, SGCD	97	89	16792	5.83528	1	1	1
GOTERM_BP_DIRECT	GO:0002690~positive regulation of leukocyte chemotaxis	2	1.63934	0.098102	CXCL10, CXCL9	97	18	16792	19.2348	1	1	1
GOTERM_CC_DIRECT	GO:0009897~external side of plasma membrane	7	5.7377	0.00153624	CCR1, CXCL10, CXCL9, VCAM1, IL2RB, FAS, MS4A2	107	213	18224	5.5973	0.164628	0.129816	0.128706
GOTERM_CC_DIRECT	GO:0005576~extracellular region	20	16.3934	0.00221907	NOTCH2, ACHE, ORM1, CXCL9, FGFBP1, MMP1, LUM, PLEK, LYZ, MMP12, MMP11, CXCL10, COL3A1, MMP13, LRG1, ARSK, TNFSF11, WFDC10B, GBP1, PNLIPRP3	107	1610	18224	2.11575	0.228887	0.129816	0.128706
GOTERM_CC_DIRECT	GO:0005615~extracellular space	17	13.9344	0.00478289	ACHE, ORM1, CXCL9, FGFBP1, CPB1, VCAM1, LUM, IHH, LYZ, BMP15, CXCL10, COL3A1, MMP13, LRG1, CCL8, TNFSF11, SMPDL3A	107	1347	18224	2.14952	0.429328	0.186533	0.184938
GOTERM_CC_DIRECT	GO:0005886~plasma membrane	35	28.6885	0.0157152	CATSPER1, NOTCH2, ACHE, SLC22A3, CRCP, KLRB1, KCNC3, IHH, CLECL1, CD1B, MCHR2, SGCD, TNFSF11, GBP1, CCR1, P2RY10, FGFBP1, VCAM1, GPR78, MME, FCRL5, KCNIP3, PDZK1, LAX1, ADAM2, GJB2, SYT12, CCDC8, IL2RB, FAS, PCDHB5, MDGA2, MS4A2, PCDHB9, SPRN	107	4121	18224	1.44652	0.843277	0.459668	0.455739
GOTERM_CC_DIRECT	GO:0005887~integral component of plasma membrane	14	11.4754	0.0668316	CCR1, NOTCH2, SLC22A3, P2RY10, MME, MCHR2, ADAM2, UPK1B, CLEC1A, IL2RB, FAS, TNFSF11, EVI2B, MS4A2	107	1415	18224	1.68512	0.999694	1	1
GOTERM_CC_DIRECT	GO:0005578~proteinaceous extracellular matrix	5	4.09836	0.0712594	MMP12, MMP11, MMP13, MMP1, LUM	107	268	18224	3.17757	0.999825	1	1
GOTERM_CC_DIRECT	GO:0031012~extracellular matrix	5	4.09836	0.0942891	MMP11, COL3A1, MMP13, MMP1, LUM	107	296	18224	2.87699	0.999991	1	1
GOTERM_CC_DIRECT	GO:0009986~cell surface	7	5.7377	0.0963615	ADAM2, NOTCH2, ACHE, FGFBP1, VCAM1, FAS, CD1B	107	542	18224	2.19968	0.999993	1	1
GOTERM_MF_DIRECT	GO:0004222~metalloendopeptidase activity	6	4.91803	0.000611258	MMP12, ADAM2, MMP11, MMP13, MME, MMP1	103	113	16881	8.70229	0.110768	0.117362	0.117362
GOTERM_MF_DIRECT	GO:0005509~calcium ion binding	11	9.01639	0.0113795	MMP12, NOTCH2, MMP11, MMP13, SYT12, MMP1, KCNIP3, IHH, PCDHB5, MEGF8, PCDHB9	103	717	16881	2.5144	0.888907	1	1
GOTERM_MF_DIRECT	GO:0048248~CXCR3 chemokine receptor binding	2	1.63934	0.0298521	CXCL10, CXCL9	103	5	16881	65.5573	0.997029	1	1
GOTERM_MF_DIRECT	GO:0008009~chemokine activity	3	2.45902	0.0353698	CXCL10, CXCL9, CCL8	103	49	16881	10.0343	0.999006	1	1
GOTERM_MF_DIRECT	GO:0004175~endopeptidase activity	3	2.45902	0.0422149	MMP12, MME, MMP1	103	54	16881	9.10518	0.999747	1	1
GOTERM_MF_DIRECT	GO:0005518~collagen binding	3	2.45902	0.051021	ACHE, MMP13, LUM	103	60	16881	8.19466	0.999957	1	1
GOTERM_MF_DIRECT	GO:0051371~muscle alpha-actinin binding	2	1.63934	0.053097	SYNPO2, MYPN	103	9	16881	36.4207	0.999972	1	1

## Sheet: KEGG
KEGG terms identified for BCBMs (n = 394 genes) based on the 539 DEGs.
Category	Term	Count	%	PValue	Genes	List Total	Pop Hits	Pop Total	Fold Enrichment	Bonferroni	Benjamini	FDR
KEGG_PATHWAY	hsa05010:Alzheimer's disease	12	3.75	0.000706822	NDUFA9, ATP5B, COX4I1, ATP5D, ATP5A1, UQCRFS1, PSEN1, NDUFV1, HSD17B10, RYR3, COX6B1, TNFRSF1A	144	168	6879	3.4122	0.129412	0.138537	0.138537
KEGG_PATHWAY	hsa04141:Protein processing in endoplasmic reticulum	11	3.4375	0.00263214	DNAJB2, BCAP31, RPN2, SSR4, HSPA5, DDIT3, RRBP1, SEC24C, CRYAB, SIL1, EIF2S1	144	169	6879	3.10934	0.403443	0.25795	0.25795
KEGG_PATHWAY	hsa05016:Huntington's disease	11	3.4375	0.00650645	NDUFA9, ATP5B, HDAC1, COX4I1, ATP5D, ATP5A1, UQCRFS1, CLTA, POLR2H, NDUFV1, COX6B1	144	192	6879	2.73687	0.721804	0.425088	0.425088
KEGG_PATHWAY	hsa05012:Parkinson's disease	9	2.8125	0.00926462	NDUFA9, ATP5B, COX4I1, ATP5D, ATP5A1, UQCRFS1, NDUFV1, SLC18A2, COX6B1	144	142	6879	3.02773	0.838674	0.453966	0.453966
KEGG_PATHWAY	hsa03050:Proteasome	5	1.5625	0.0127661	PSMB6, PSMB4, PSMB2, PSMD2, PSMB1	144	44	6879	5.4285	0.919401	0.500432	0.500432
KEGG_PATHWAY	hsa00190:Oxidative phosphorylation	8	2.5	0.0205146	NDUFA9, ATP5B, COX4I1, ATP5D, ATP5A1, UQCRFS1, NDUFV1, COX6B1	144	133	6879	2.87343	0.982797	0.60178	0.60178
KEGG_PATHWAY	hsa03010:Ribosome	8	2.5	0.0228735	MRPS11, RPS3, RPL8, RPL9, RPL17, RPL6, MRPL10, MRPL11	144	136	6879	2.81005	0.989276	0.60178	0.60178
KEGG_PATHWAY	hsa01100:Metabolic pathways	36	11.25	0.0245625	PNMT, ECHS1, RPN2, GLDC, COX4I1, ATP5A1, EPRS, HSD17B10, CNDP1, THTPA, ATP5B, PTDSS1, GMDS, UROD, ATP5D, UQCRFS1, CKB, POLR2H, ACAA1, ADSS, NDUFV1, IDH3A, NDUFA9, MDH2, GAD1, GSS, GOT2, ITPK1, DHCR24, UCKL1, COX6B1, WBSCR17, GNPDA1, QARS, POLR3F, CDO1	144	1219	6879	1.41079	0.99236	0.60178	0.60178
KEGG_PATHWAY	hsa04727:GABAergic synapse	6	1.875	0.0315079	GNAO1, GABRB1, GABBR1, GAD1, SLC6A1, GABARAP	144	85	6879	3.37206	0.998117	0.686172	0.686172
KEGG_PATHWAY	hsa04932:Non-alcoholic fatty liver disease (NAFLD)	8	2.5	0.0375046	NDUFA9, DDIT3, COX4I1, UQCRFS1, NDUFV1, EIF2S1, COX6B1, TNFRSF1A	144	151	6879	2.53091	0.999443	0.735089	0.735089
KEGG terms identified for BCs (n = 145 genes) based on the 539 DEGs.
Category	Term	Count	%	PValue	Genes	List Total	Pop Hits	Pop Total	Fold Enrichment	Bonferroni	Benjamini	FDR
KEGG_PATHWAY	hsa04060:Cytokine-cytokine receptor interaction	8	6.55738	0.000261	CCR1, CXCL10, CXCL9, CCL8, IL2RB, IL21R, FAS, TNFSF11	38	243	6879	5.95971	0.0201918	0.0203958	0.0203958
KEGG_PATHWAY	hsa04062:Chemokine signaling pathway	5	4.09836	0.0170377	CCR1, CXCL10, CXCL9, CCL8, DOCK2	38	186	6879	4.8663	0.738257	0.66447	0.66447
KEGG_PATHWAY	hsa04064:NF-kappa B signaling pathway	3	2.45902	0.0792105	VCAM1, BCL2A1, TNFSF11	38	87	6879	6.24229	0.998399	1	1
KEGG_PATHWAY	hsa04974:Protein digestion and absorption	3	2.45902	0.0807855	COL3A1, CPB1, MME	38	88	6879	6.17135	0.998599	1	1
