# Supplementary material for: RNA Sequence Profiling Reveals Unique Immune and Metabolic Features of Breast Cancer Brain Metastases
Source: Front Oncol. 2021 Aug 26;11:679262. doi: 10.3389/fonc.2021.679262 (PMC8427193; doi:10.3389/fonc.2021.679262)
Supplement: Supplementary Table 3 — Genes of the turquoise module that was significantly correlated with immune infiltration of the sample. [file Table_3.xlsx]

## Sheet: Sheet1
Supplementary Table 3. Genes of the MEturquoise module that was significantly correlated with immune infiltration of the sample.
Gene	moduleColor
CD1B	turquoise
TH	turquoise
TPMT	turquoise
UPF2	turquoise
LOC729059	turquoise
ARID1B	turquoise
ERN1	turquoise
GOLT1B	turquoise
LOC100144603	turquoise
SCD	turquoise
ATP6AP1	turquoise
LOC91316	turquoise
C9orf148	turquoise
LOC644714	turquoise
C6orf50	turquoise
HMX1	turquoise
TBC1D14	turquoise
MAS1L	turquoise
GPR132	turquoise
C6orf112	turquoise
ARCN1	turquoise
SAMD5	turquoise
ADH5	turquoise
TNFSF8	turquoise
SHF	turquoise
OR5H1	turquoise
ZNF232	turquoise
FLJ42418	turquoise
KIAA1377	turquoise
EIF2AK1	turquoise
MRC2	turquoise
CNOT6	turquoise
THUMPD1	turquoise
PCYOX1L	turquoise
STARD7	turquoise
LANCL1	turquoise
CCT2	turquoise
KCNK4	turquoise
GLYAT	turquoise
C9orf27	turquoise
UBR7	turquoise
MED21	turquoise
DPP8	turquoise
ZFYVE19	turquoise
EMR1	turquoise
EXTL2	turquoise
MTCH2	turquoise
GJA8	turquoise
PUM2	turquoise
DOK2	turquoise
DIP2C	turquoise
CCNY	turquoise
CDK2AP1	turquoise
REEP5	turquoise
PDIA6	turquoise
ZNHIT2	turquoise
TTC7A	turquoise
STK39	turquoise
VPS54	turquoise
GPRC5D	turquoise
ST6GALNAC4	turquoise
WDR63	turquoise
FBXL6	turquoise
SFXN5	turquoise
TCAP	turquoise
RECQL	turquoise
JTV1	turquoise
SH3GLB1	turquoise
GNGT2	turquoise
C6orf89	turquoise
PLSCR2	turquoise
RPL7	turquoise
FBXL13	turquoise
LOC149703	turquoise
CACNA1E	turquoise
KIAA1430	turquoise
MAGED1	turquoise
SLC6A5	turquoise
MPO	turquoise
PRKAR2A	turquoise
LOC283177	turquoise
PPP1R9B	turquoise
PRPF4	turquoise
ZBED4	turquoise
NUDT15	turquoise
FLJ20464	turquoise
DDX5	turquoise
MADCAM1	turquoise
LEMD3	turquoise
CD74	turquoise
ZNF703	turquoise
C9orf98	turquoise
MRPL16	turquoise
WDR90	turquoise
TYSND1	turquoise
MFN1	turquoise
ITGBL1	turquoise
TAGAP	turquoise
TBX5	turquoise
ELMO2	turquoise
FERMT3	turquoise
DMP1	turquoise
UBE4A	turquoise
FLYWCH2	turquoise
CDH4	turquoise
SLC25A5	turquoise
HNRNPA3	turquoise
TMEM105	turquoise
CROCCL2	turquoise
AIF1	turquoise
BSG	turquoise
SS18L2	turquoise
CTPS2	turquoise
CD1E	turquoise
C8orf16	turquoise
C7orf42	turquoise
PNPT1	turquoise
HR44	turquoise
WASL	turquoise
LOC152225	turquoise
FLJ44048	turquoise
GYLTL1B	turquoise
EBF1	turquoise
SRD5A2L2	turquoise
RPS7	turquoise
MGC39372	turquoise
LAPTM4A	turquoise
C19orf47	turquoise
GLI2	turquoise
TARDBP	turquoise
GAPDHS	turquoise
GCGR	turquoise
LRRC45	turquoise
VAMP7	turquoise
SAE1	turquoise
LTA	turquoise
AACS	turquoise
TJP3	turquoise
FBXO7	turquoise
IGSF10	turquoise
LOC440345	turquoise
CKAP5	turquoise
SLC28A1	turquoise
HTN3	turquoise
CADM4	turquoise
AAA1	turquoise
BZW2	turquoise
CKS1B	turquoise
XPO1	turquoise
EIF1AY	turquoise
TGFB1	turquoise
MVK	turquoise
RPS4X	turquoise
CCL21	turquoise
MKRN1	turquoise
TEK	turquoise
LOC100129858	turquoise
LOC730909	turquoise
CD22	turquoise
PDCD6	turquoise
MLKL	turquoise
C10orf26	turquoise
WDR37	turquoise
PGK1	turquoise
SCFD1	turquoise
MUTED	turquoise
KRT37	turquoise
PHF17	turquoise
IMMP1L	turquoise
FLJ13773	turquoise
C7	turquoise
MRPS9	turquoise
DIAPH1	turquoise
RPL13A	turquoise
KLHL9	turquoise
TBC1D12	turquoise
KCNIP1	turquoise
LOC728445	turquoise
CCT8	turquoise
C10orf119	turquoise
SERPINE1	turquoise
SS18L1	turquoise
CSNK1A1	turquoise
C18orf58	turquoise
TOMM20	turquoise
DYNC1LI2	turquoise
BRF1	turquoise
AYP1p1	turquoise
ZNF645	turquoise
ZNF14	turquoise
SPAG1	turquoise
EIF5	turquoise
CHCHD4	turquoise
ATP1A3	turquoise
SPATA5L1	turquoise
LOC648998	turquoise
HSD17B4	turquoise
QPRT	turquoise
USP43	turquoise
DEFB119	turquoise
NFKB1	turquoise
GCNT7	turquoise
FAM131B	turquoise
GPR135	turquoise
LOC390998	turquoise
GPATCH8	turquoise
SHOC2	turquoise
PTGDR	turquoise
CCL11	turquoise
MUT	turquoise
CHUK	turquoise
ANKRD60	turquoise
RNASET2	turquoise
DEFA5	turquoise
ZNF556	turquoise
GMNN	turquoise
C1QBP	turquoise
CACNA1F	turquoise
LOC729082	turquoise
EGFLAM	turquoise
CAPRIN2	turquoise
HMGN2	turquoise
FASN	turquoise
LMF1	turquoise
SERPINB9	turquoise
COPB1	turquoise
LIG1	turquoise
PRPSAP2	turquoise
ERBB3	turquoise
SF3A3	turquoise
C1orf158	turquoise
PCGF3	turquoise
PTPLAD1	turquoise
NUP107	turquoise
LOC100132686	turquoise
MXD1	turquoise
TMEM14C	turquoise
GTPBP4	turquoise
HCRTR1	turquoise
UTP23	turquoise
MYO5C	turquoise
PSMD14	turquoise
BAIAP2L2	turquoise
C1orf67	turquoise
NUDT9	turquoise
ZSCAN12	turquoise
PILRA	turquoise
SNRPD1	turquoise
KSR1	turquoise
ABRA	turquoise
FLJ12529	turquoise
LOC100129104	turquoise
RAP2C	turquoise
ZNF259	turquoise
LOC100128098	turquoise
OR5I1	turquoise
FN3K	turquoise
UQCRB	turquoise
NFIX	turquoise
DDX1	turquoise
MORC4	turquoise
DDX47	turquoise
FAM124B	turquoise
SPINT2	turquoise
DYNC1LI1	turquoise
RPL12	turquoise
ZNF74	turquoise
DARS	turquoise
BNIP3	turquoise
FERD3L	turquoise
ERI3	turquoise
ILDR1	turquoise
TPT1	turquoise
PRKRIR	turquoise
CSF2	turquoise
WTIP	turquoise
YWHAB	turquoise
IDI1	turquoise
MIA2	turquoise
LOC440900	turquoise
NOTCH2NL	turquoise
CHEK2	turquoise
SNAPC5	turquoise
HERPUD1	turquoise
ASCC2	turquoise
CAMK1	turquoise
ITGAE	turquoise
C14orf153	turquoise
SLC22A23	turquoise
BTBD16	turquoise
C6orf150	turquoise
MAGEB4	turquoise
C9orf117	turquoise
RHOBTB1	turquoise
CDRT15	turquoise
NPY6R	turquoise
KIAA0040	turquoise
OR52A1	turquoise
TM4SF18	turquoise
LOC729723	turquoise
TRIM42	turquoise
MAP3K3	turquoise
DECR1	turquoise
HNRPDL	turquoise
NT5C	turquoise
DYNLL1	turquoise
ECOP	turquoise
WAPAL	turquoise
FLJ32252	turquoise
ORC6L	turquoise
LIX1L	turquoise
RPL21	turquoise
C15orf62	turquoise
TLR10	turquoise
IQGAP1	turquoise
TIGD2	turquoise
CCL1	turquoise
TRIM61	turquoise
RGR	turquoise
PPP1CC	turquoise
LOC100128510	turquoise
MRPL45	turquoise
HACL1	turquoise
SLC12A3	turquoise
KRT10	turquoise
SNHG1	turquoise
MAPRE1	turquoise
PRPF38A	turquoise
PRKAA1	turquoise
KCNK15	turquoise
ZDHHC6	turquoise
STAG2	turquoise
IMP3	turquoise
NONO	turquoise
C11orf75	turquoise
RNF113A	turquoise
UBE2A	turquoise
LOC644213	turquoise
CXorf26	turquoise
HEXA	turquoise
CETN2	turquoise
TMEM218	turquoise
CCT4	turquoise
COPS2	turquoise
OR51B2	turquoise
KIAA0141	turquoise
FAM32A	turquoise
CDKL5	turquoise
KRTAP4-9	turquoise
PP8961	turquoise
NGFR	turquoise
C11orf80	turquoise
POFUT1	turquoise
CHML	turquoise
LOC645757	turquoise
CBFB	turquoise
LCLAT1	turquoise
ADH1C	turquoise
TRPM5	turquoise
ZZZ3	turquoise
POLA1	turquoise
PSENEN	turquoise
CMTM2	turquoise
FLJ12616	turquoise
NBR1	turquoise
TAX1BP1	turquoise
NPAS1	turquoise
SNRPB2	turquoise
SEMA3D	turquoise
PMEPA1	turquoise
HRG	turquoise
ZNF169	turquoise
ZMPSTE24	turquoise
BTNL9	turquoise
LOC730092	turquoise
PDCD6IP	turquoise
BANF1	turquoise
ZP4	turquoise
LOC100132861	turquoise
LOC440864	turquoise
MFAP1	turquoise
KCNE3	turquoise
GPR101	turquoise
OBFC2B	turquoise
KITLG	turquoise
LRRC25	turquoise
FGF13	turquoise
ZFP91	turquoise
RTN4IP1	turquoise
RPS6KA4	turquoise
MESDC1	turquoise
ARRDC4	turquoise
DENND2D	turquoise
LOC100127891	turquoise
C2orf42	turquoise
ATP13A2	turquoise
BIC	turquoise
FAM27E3	turquoise
RAB4B	turquoise
ZSCAN16	turquoise
SAP18	turquoise
LDOC1L	turquoise
CD300LB	turquoise
CNPY2	turquoise
ADCY2	turquoise
FAM73B	turquoise
C13orf30	turquoise
PLAGL2	turquoise
RAB3IL1	turquoise
C20orf20	turquoise
PPT1	turquoise
SRBD1	turquoise
GP5	turquoise
MRPS35	turquoise
GRK5	turquoise
KIAA0427	turquoise
ZBTB7B	turquoise
GPRIN1	turquoise
RRS1	turquoise
FADD	turquoise
CAMK1D	turquoise
LOC100133236	turquoise
C1orf156	turquoise
RPS3A	turquoise
CYP2S1	turquoise
RNPEPL1	turquoise
YIPF6	turquoise
THEM5	turquoise
FKSG24	turquoise
TIA1	turquoise
HMGB1	turquoise
CASP5	turquoise
C12orf73	turquoise
ARMC4	turquoise
BPESC1	turquoise
AGXT	turquoise
EIF2C2	turquoise
PPP1R14A	turquoise
POLR3F	turquoise
FAM98A	turquoise
EMP2	turquoise
SMARCA2	turquoise
SCAND2	turquoise
FLJ37464	turquoise
RBMX	turquoise
OR2S2	turquoise
RNF25	turquoise
E2F6	turquoise
CEP350	turquoise
PRKCG	turquoise
LOC791120	turquoise
ERH	turquoise
LOC283761	turquoise
LOC100127983	turquoise
FUNDC1	turquoise
CRKL	turquoise
LOC651721	turquoise
SUDS3	turquoise
IGLL1	turquoise
SQLE	turquoise
ALPPL2	turquoise
ZNF132	turquoise
MAP4K5	turquoise
GON4L	turquoise
TFEB	turquoise
KIRREL2	turquoise
TAF4	turquoise
LOC401463	turquoise
PRPS2	turquoise
AP2A2	turquoise
TMEM9B	turquoise
CRX	turquoise
DLG1	turquoise
LOC100128164	turquoise
B3GALNT1	turquoise
JAGN1	turquoise
FAM116A	turquoise
CKAP2L	turquoise
IL17RE	turquoise
FAM107B	turquoise
EIF3F	turquoise
KIF1B	turquoise
TCHP	turquoise
ST7OT2	turquoise
C12orf40	turquoise
CHCHD2	turquoise
PERP	turquoise
SH3BP4	turquoise
UPP2	turquoise
ZNF187	turquoise
COIL	turquoise
RAMP3	turquoise
LOC100130885	turquoise
AKAP6	turquoise
DGKH	turquoise
MLH1	turquoise
BSND	turquoise
PAAF1	turquoise
GFI1	turquoise
C14orf119	turquoise
ANTXR2	turquoise
C15orf24	turquoise
MRPS18B	turquoise
HIF1A	turquoise
PPP3CB	turquoise
RPL41	turquoise
C6orf206	turquoise
COG5	turquoise
STC1	turquoise
TSSK6	turquoise
LOC100129410	turquoise
RAB3B	turquoise
GLT25D2	turquoise
LOC493754	turquoise
KRT82	turquoise
LOC285045	turquoise
HIST1H2BN	turquoise
RPS23	turquoise
C12orf39	turquoise
HCN4	turquoise
ARL6IP5	turquoise
SLC37A2	turquoise
N-PAC	turquoise
SLC7A6	turquoise
NDE1	turquoise
JAK1	turquoise
FBXO25	turquoise
CDC23	turquoise
ZNF182	turquoise
TFAP2D	turquoise
KRTCAP3	turquoise
ACTL6A	turquoise
AKAP11	turquoise
ARL11	turquoise
ATP5C1	turquoise
BZRPL1	turquoise
ZDHHC7	turquoise
TJP1	turquoise
USP9X	turquoise
HERC2	turquoise
DAGLB	turquoise
C20orf117	turquoise
GRPEL1	turquoise
KPNA1	turquoise
KIAA0831	turquoise
ASCC1	turquoise
XRN2	turquoise
UBQLN2	turquoise
ZPBP	turquoise
TMEM151A	turquoise
TXNDC1	turquoise
SPG21	turquoise
DNAH10	turquoise
SLC30A9	turquoise
C16orf7	turquoise
LOC390940	turquoise
LOC653110	turquoise
MRPL22	turquoise
EIF3I	turquoise
LOC441245	turquoise
CCDC144A	turquoise
BMP15	turquoise
FEM1A	turquoise
CPNE4	turquoise
ARHGEF15	turquoise
SEC14L1	turquoise
CXorf15	turquoise
VN1R3	turquoise
FCRLA	turquoise
CPEB1	turquoise
GRIP2	turquoise
GLO1	turquoise
PODXL2	turquoise
LOC92270	turquoise
TCEB1	turquoise
LOC389634	turquoise
KCNC3	turquoise
2021-09-15	turquoise
C15orf49	turquoise
FCRL2	turquoise
DSTN	turquoise
NMNAT3	turquoise
WBP11	turquoise
PRO2012	turquoise
NECAB1	turquoise
RTN4	turquoise
KLHL15	turquoise
ADI1	turquoise
CKAP4	turquoise
SFRS7	turquoise
F9	turquoise
LOC100131848	turquoise
RPL3	turquoise
CCDC14	turquoise
ZC3H12B	turquoise
RAD51	turquoise
TBCD	turquoise
LOC440863	turquoise
EVC2	turquoise
GHSR	turquoise
MRPL9	turquoise
GRIN1	turquoise
KCNAB3	turquoise
FLG2	turquoise
PVR	turquoise
CDKN2B	turquoise
SOX21	turquoise
NDUFA12	turquoise
LOC650656	turquoise
PHF3	turquoise
RAC1	turquoise
C7orf11	turquoise
COL8A1	turquoise
GLOD4	turquoise
MAP2K4	turquoise
ZNF335	turquoise
UNG	turquoise
MAST1	turquoise
COX7A2	turquoise
RBM34	turquoise
MDGA2	turquoise
C6orf163	turquoise
PHIP	turquoise
DGCR7	turquoise
EIF3H	turquoise
CACNA1C	turquoise
SLC15A3	turquoise
RUNDC2A	turquoise
PDCD1	turquoise
FLJ42627	turquoise
LOC284100	turquoise
TCEA1	turquoise
DNAJA2	turquoise
NBEAL2	turquoise
ZYG11B	turquoise
TRIM33	turquoise
HTR2B	turquoise
TTC35	turquoise
INSC	turquoise
IL2RG	turquoise
FZD6	turquoise
RPL30	turquoise
HNRNPK	turquoise
MGAT5B	turquoise
SAT2	turquoise
ACAN	turquoise
LOC100128361	turquoise
LOC283624	turquoise
LOC147727	turquoise
HCRTR2	turquoise
DAG1	turquoise
MGC4771	turquoise
PTPN18	turquoise
ADNP	turquoise
FAM126A	turquoise
SKIV2L2	turquoise
DTL	turquoise
LOC100131419	turquoise
UPF3B	turquoise
DOK1	turquoise
ZWILCH	turquoise
DIRAS1	turquoise
AP2A1	turquoise
ZNF250	turquoise
LOC643449	turquoise
MRPL36	turquoise
TUBGCP6	turquoise
HCG11	turquoise
COPS7A	turquoise
ATP1B4	turquoise
SEC31A	turquoise
ZNF331	turquoise
BAZ2A	turquoise
NDUFC1	turquoise
ARPP-19	turquoise
FAM108A1	turquoise
HGF	turquoise
OR10C1	turquoise
CBLC	turquoise
ADAM20	turquoise
KCNQ1OT1	turquoise
HMGB3	turquoise
ASAP2	turquoise
GTF2A1	turquoise
SOX4	turquoise
FAM164B	turquoise
ESPN	turquoise
GNPDA1	turquoise
WWP2	turquoise
RHOBTB3	turquoise
NXT1	turquoise
CNNM2	turquoise
ADAMTS12	turquoise
PYDC1	turquoise
MUC3A	turquoise
JARID1B	turquoise
ZNF740	turquoise
STK35	turquoise
ASB12	turquoise
LOC389332	turquoise
RAPGEF6	turquoise
ERRFI1	turquoise
SCGB1A1	turquoise
RBBP8	turquoise
UBXN11	turquoise
REM1	turquoise
RPA2	turquoise
UBTF	turquoise
SFMBT1	turquoise
UBASH3B	turquoise
UBE2Q2	turquoise
LOC647070	turquoise
CCDC129	turquoise
C21orf89	turquoise
ITIH3	turquoise
CEP57	turquoise
UHRF2	turquoise
TSHZ1	turquoise
HES2	turquoise
GAB3	turquoise
PTPN12	turquoise
FANCG	turquoise
HUS1	turquoise
MS4A2	turquoise
CBLN3	turquoise
KIAA1191	turquoise
PRO2949	turquoise
VPS35	turquoise
RPL7L1	turquoise
PSMA7	turquoise
LOC642741	turquoise
SIRT6	turquoise
PTPN7	turquoise
MCTS1	turquoise
DONSON	turquoise
D21S2090E	turquoise
hCG_1811732	turquoise
POLR2F	turquoise
CUEDC2	turquoise
LOC100129857	turquoise
REEP3	turquoise
FOXJ3	turquoise
IRF2	turquoise
IGLON5	turquoise
RIMS1	turquoise
LOC100128822	turquoise
CRB3	turquoise
INTS10	turquoise
AIPL1	turquoise
ACHE	turquoise
LYRM5	turquoise
NOTUM	turquoise
TSHB	turquoise
CHAF1B	turquoise
KLHL1	turquoise
C7orf50	turquoise
MRPL15	turquoise
SMARCA5	turquoise
WDR12	turquoise
SERINC3	turquoise
NFE2L2	turquoise
RPS21	turquoise
EPAG	turquoise
GLP-1	turquoise
LOC100132987	turquoise
C7orf64	turquoise
PPIC	turquoise
PGLYRP3	turquoise
ZNF22	turquoise
TMEM110	turquoise
LBR	turquoise
PFKL	turquoise
ZNF518B	turquoise
TSG101	turquoise
TTTY7	turquoise
C21orf45	turquoise
LOC100131512	turquoise
TRIM3	turquoise
IARS	turquoise
MFF	turquoise
GUCA2B	turquoise
FLJ13310	turquoise
RIOK1	turquoise
PSMF1	turquoise
TIMM8B	turquoise
AFF2	turquoise
C21orf29	turquoise
SLC17A8	turquoise
SIRPB1	turquoise
PLAA	turquoise
LOC100130288	turquoise
PSMC1	turquoise
DERA	turquoise
CCDC13	turquoise
LOC100130740	turquoise
C16orf73	turquoise
PSMA2	turquoise
SPEN	turquoise
ATXN2	turquoise
TSC22D4	turquoise
ASB8	turquoise
TOR1B	turquoise
OR8G2	turquoise
LOC440117	turquoise
MT1P2	turquoise
TCTA	turquoise
BNC2	turquoise
SPTLC1	turquoise
OSR2	turquoise
PCNXL2	turquoise
LRRC8B	turquoise
ZAR1	turquoise
IGF1	turquoise
C3orf53	turquoise
FLJ11710	turquoise
SAR1B	turquoise
DENND5A	turquoise
NDUFA1	turquoise
EIF4H	turquoise
GCC2	turquoise
HIF3A	turquoise
SH3TC2	turquoise
ALS2CR12	turquoise
C14orf94	turquoise
ADAMTSL5	turquoise
ATCAY	turquoise
SUMO1	turquoise
MRPL18	turquoise
RSRC2	turquoise
CENPV	turquoise
LOC644090	turquoise
C21orf58	turquoise
WFDC10B	turquoise
TRAPPC6B	turquoise
SHROOM4	turquoise
PDHB	turquoise
CRYZL1	turquoise
PTGES	turquoise
CTSD	turquoise
GPX5	turquoise
VDAC2	turquoise
RBM16	turquoise
SPEF1	turquoise
MRPL19	turquoise
SMARCB1	turquoise
CCDC42	turquoise
RASSF4	turquoise
PARP1	turquoise
NEK9	turquoise
NKG7	turquoise
UROC1	turquoise
ACP1	turquoise
VPS13B	turquoise
LRRC59	turquoise
PCDH20	turquoise
MUC12	turquoise
SEMA3A	turquoise
IL8RA	turquoise
PAQR7	turquoise
FRMPD4	turquoise
HTR7	turquoise
DLGAP3	turquoise
SPATA2L	turquoise
CHFR	turquoise
CAPZA2	turquoise
NOC2L	turquoise
CMKLR1	turquoise
LOC153346	turquoise
LRRC19	turquoise
EML5	turquoise
COPS4	turquoise
IDH3B	turquoise
CLP1	turquoise
CALU	turquoise
RAB11B	turquoise
RPS25	turquoise
FXYD7	turquoise
PNN	turquoise
FLJ31356	turquoise
FLJ30719	turquoise
ISOC2	turquoise
DSP	turquoise
NEURL	turquoise
LPCAT4	turquoise
GPR125	turquoise
RAI1	turquoise
TNIP1	turquoise
NUDT18	turquoise
COL25A1	turquoise
BLM	turquoise
ACVRL1	turquoise
C8orf6	turquoise
EPB42	turquoise
FBXO36	turquoise
LOC90826	turquoise
GOLGA6	turquoise
ASB1	turquoise
WNT8B	turquoise
RPL14	turquoise
CXorf52	turquoise
C10orf51	turquoise
CISD1	turquoise
CORO1C	turquoise
SLC2A8	turquoise
CARKD	turquoise
RTP1	turquoise
DHX15	turquoise
KIAA1787	turquoise
LRRC55	turquoise
LOC284260	turquoise
USP12	turquoise
SLC39A3	turquoise
LRRC41	turquoise
DTNB	turquoise
WDR20	turquoise
ELOVL3	turquoise
DYRK1B	turquoise
LOC391132	turquoise
NCRNA00164	turquoise
AOF1	turquoise
IMPACT	turquoise
BCL6	turquoise
ZFHX3	turquoise
SOD1	turquoise
CAP2	turquoise
BCL6B	turquoise
PPM1H	turquoise
PCA3	turquoise
ARL4A	turquoise
NTN1	turquoise
DNAJC1	turquoise
OCLM	turquoise
GUCA1C	turquoise
TAS2R8	turquoise
LOC100131117	turquoise
MMACHC	turquoise
LOC100133724	turquoise
RFTN2	turquoise
RAB3GAP2	turquoise
C1orf187	turquoise
HMMR	turquoise
LOC727869	turquoise
CNTNAP4	turquoise
GARNL4	turquoise
SNX19	turquoise
CDR2	turquoise
AURKC	turquoise
ZNF710	turquoise
KLHDC5	turquoise
IL4I1	turquoise
CBY3	turquoise
LOC100131170	turquoise
UQCRC2	turquoise
ACTR5	turquoise
EXOSC10	turquoise
STX3	turquoise
SFMBT2	turquoise
DNAJC27	turquoise
SCARA3	turquoise
TMEM44	turquoise
APBA1	turquoise
BAZ1B	turquoise
ESD	turquoise
C20orf151	turquoise
C17orf56	turquoise
SLC25A4	turquoise
OR1F2P	turquoise
MYH7	turquoise
ALDH7A1	turquoise
PEAR1	turquoise
DLGAP1	turquoise
SNX20	turquoise
RPP40	turquoise
KCTD16	turquoise
SLC35A1	turquoise
RNASE7	turquoise
ATP11C	turquoise
IPO5	turquoise
LOC100129633	turquoise
EIF2S2	turquoise
EMILIN2	turquoise
FAF2	turquoise
CPLX2	turquoise
C18orf15	turquoise
MTMR8	turquoise
SLC25A14	turquoise
PDAP1	turquoise
TMEM174	turquoise
GLB1L3	turquoise
SLAMF7	turquoise
CUTC	turquoise
RAD54B	turquoise
SMURF1	turquoise
ORC3L	turquoise
IMP4	turquoise
ALG8	turquoise
HLA-DMB	turquoise
RNF38	turquoise
2021-09-07	turquoise
LYPLA1	turquoise
LCA5	turquoise
C21orf56	turquoise
ATP1B3	turquoise
ANAPC13	turquoise
NFYA	turquoise
BTBD10	turquoise
IKZF1	turquoise
FXYD5	turquoise
NUP85	turquoise
PIGS	turquoise
LOC100132388	turquoise
RELT	turquoise
ATP5G3	turquoise
RHEB	turquoise
MGC27382	turquoise
MTHFD1	turquoise
LDHB	turquoise
ZNF490	turquoise
KIAA0090	turquoise
SYNC	turquoise
MS4A1	turquoise
MAP3K7	turquoise
RAB1A	turquoise
BHLHE23	turquoise
CPN2	turquoise
BTBD1	turquoise
ATIC	turquoise
TPX2	turquoise
C3orf50	turquoise
ZNF281	turquoise
VPS24	turquoise
APC2	turquoise
ALKBH1	turquoise
NUBPL	turquoise
SPCS1	turquoise
SRMS	turquoise
LOC730124	turquoise
HCCS	turquoise
RNF40	turquoise
FLJ22763	turquoise
VPS13D	turquoise
NTNG2	turquoise
SPTA1	turquoise
ELA2A	turquoise
FRAP1	turquoise
LOC100129502	turquoise
NPM1	turquoise
NR4A1	turquoise
RBM5	turquoise
SARDH	turquoise
BLVRB	turquoise
FNTB	turquoise
VILL	turquoise
PHOSPHO2	turquoise
AFTPH	turquoise
RPS6KA2	turquoise
C19orf43	turquoise
RPL34	turquoise
GYS1	turquoise
PLCG2	turquoise
ZNF532	turquoise
GJC1	turquoise
HMGCS1	turquoise
KRT16	turquoise
ANKMY2	turquoise
KIAA0753	turquoise
CUL3	turquoise
PMP22CD	turquoise
LOC285965	turquoise
FAM22F	turquoise
BOLA1	turquoise
PRDX4	turquoise
CYP4A22	turquoise
USP2	turquoise
EZH2	turquoise
UFD1L	turquoise
SLC13A2	turquoise
MUC5B	turquoise
HINT1	turquoise
LOC171220	turquoise
UNQ565	turquoise
KLHDC2	turquoise
KATNA1	turquoise
RUNX3	turquoise
NOL10	turquoise
CANX	turquoise
FNBP1L	turquoise
TUSC3	turquoise
CCDC153	turquoise
CENPF	turquoise
PTRH2	turquoise
RAB7B	turquoise
APOA4	turquoise
RPL37	turquoise
LHB	turquoise
KRBA1	turquoise
C14orf83	turquoise
PHF16	turquoise
C10orf88	turquoise
ZNF568	turquoise
COX7B	turquoise
OTC	turquoise
RP5-1000E10.4	turquoise
NAP1L1	turquoise
C7orf52	turquoise
BAT2	turquoise
SYNGAP1	turquoise
RCN1	turquoise
ACSM1	turquoise
TSC22D1	turquoise
2021-03-05	turquoise
IGSF3	turquoise
LOC100131801	turquoise
NDFIP1	turquoise
ASB17	turquoise
OR3A2	turquoise
LOC729124	turquoise
C20orf3	turquoise
LOC100130979	turquoise
CEBPA	turquoise
DLG2	turquoise
PDS5A	turquoise
AP2B1	turquoise
HGFAC	turquoise
IL27	turquoise
ITGA11	turquoise
BAG5	turquoise
TOB2	turquoise
C10orf49	turquoise
CLPP	turquoise
NIPBL	turquoise
GCM1	turquoise
TRIP12	turquoise
C10orf53	turquoise
RHOB	turquoise
FLJ32224	turquoise
OCRL	turquoise
C20orf111	turquoise
UTS2R	turquoise
BUB1	turquoise
SLC14A1	turquoise
PARN	turquoise
PSMA1	turquoise
C1orf52	turquoise
NDRG2	turquoise
FAM132B	turquoise
PSEN1	turquoise
LOC286059	turquoise
SRP14	turquoise
LOC115110	turquoise
CYP2C9	turquoise
ZNF766	turquoise
ARHGEF18	turquoise
MLL3	turquoise
COL23A1	turquoise
ASNSD1	turquoise
CYP11B2	turquoise
TDG	turquoise
RANBP10	turquoise
RHBDL1	turquoise
LOC100129488	turquoise
ZNF84	turquoise
EFTUD1	turquoise
MFSD1	turquoise
ARL16	turquoise
SLTM	turquoise
IDE	turquoise
PRR10	turquoise
C8orf39	turquoise
SOCS4	turquoise
COPB2	turquoise
BGLAP	turquoise
MTRR	turquoise
HNF1B	turquoise
MRPL42	turquoise
ZNF500	turquoise
PSMD3	turquoise
ATF6B	turquoise
TMEM184B	turquoise
RILPL2	turquoise
LOC100132051	turquoise
PLAC8L1	turquoise
CA5A	turquoise
KLHL20	turquoise
XG	turquoise
CXorf30	turquoise
MRPS22	turquoise
SENP1	turquoise
FLJ25770	turquoise
C4orf42	turquoise
TSEN34	turquoise
C19orf61	turquoise
KIR2DS5	turquoise
CPNE3	turquoise
UQCRH	turquoise
KDELR3	turquoise
LOC389906	turquoise
HSPA8	turquoise
LOC100130741	turquoise
DLX2	turquoise
RCBTB2	turquoise
CLEC3B	turquoise
EAPP	turquoise
OSBP2	turquoise
TMEM14B	turquoise
GEMIN6	turquoise
LIPA	turquoise
KIAA1543	turquoise
KIAA1128	turquoise
GPR124	turquoise
ZCCHC9	turquoise
IGLV4-60	turquoise
IFI35	turquoise
LOC100128343	turquoise
FRMPD3	turquoise
TAS2R5	turquoise
C6orf223	turquoise
FXR1	turquoise
SNRPC	turquoise
BARX1	turquoise
LOC100134558	turquoise
LOC283104	turquoise
NECAP2	turquoise
RPL37A	turquoise
ZNF7	turquoise
FKBPL	turquoise
MOSC1	turquoise
TSLP	turquoise
FGR	turquoise
SQRDL	turquoise
LOC344887	turquoise
DNAJB8	turquoise
ZC3H11A	turquoise
IER3	turquoise
DLD	turquoise
C12orf67	turquoise
NACA2	turquoise
PPAP2A	turquoise
LOC201617	turquoise
EPHB3	turquoise
WDR36	turquoise
SIPA1L2	turquoise
ACAT1	turquoise
PAEP	turquoise
POL3S	turquoise
MED15	turquoise
DNM1L	turquoise
PSME1	turquoise
FTSJ3	turquoise
LOC100129932	turquoise
MAGEC3	turquoise
CSRP2BP	turquoise
HIST1H4G	turquoise
OSTC	turquoise
TCEAL8	turquoise
SLC9A6	turquoise
PHF12	turquoise
SNX18	turquoise
WFDC9	turquoise
TM7SF3	turquoise
ZBTB34	turquoise
FAIM3	turquoise
RBPJ	turquoise
PSAT1	turquoise
MRGPRX1	turquoise
ARID1A	turquoise
PFDN6	turquoise
C1orf57	turquoise
hCG_2015435	turquoise
PDSS2	turquoise
STOM	turquoise
CLDN9	turquoise
STAT2	turquoise
LOC283033	turquoise
UTX	turquoise
GPSM3	turquoise
GPD1	turquoise
COMMD3	turquoise
APEX1	turquoise
CTSA	turquoise
VWA3A	turquoise
TMED9	turquoise
TBX10	turquoise
C7orf16	turquoise
HOXA10	turquoise
TM9SF3	turquoise
CTXN1	turquoise
ZFAND1	turquoise
SLC1A5	turquoise
FNBP4	turquoise
ZNF561	turquoise
LAPTM4B	turquoise
TMED8	turquoise
IL17B	turquoise
ZNF558	turquoise
CD40LG	turquoise
RHOD	turquoise
RBP2	turquoise
CNTN2	turquoise
ZNF329	turquoise
GSK3A	turquoise
COPG2	turquoise
ABHD5	turquoise
DMC1	turquoise
LOC100134119	turquoise
SORT1	turquoise
EIF4B	turquoise
GAFA1	turquoise
ENPP3	turquoise
EPS8L3	turquoise
MRPL48	turquoise
DLL3	turquoise
C1orf150	turquoise
AQP8	turquoise
ITPR3	turquoise
LOC647946	turquoise
CLDN16	turquoise
TECTA	turquoise
MRS2	turquoise
DLG5	turquoise
PLEKHJ1	turquoise
FLJ45224	turquoise
FAM167A	turquoise
SPPL2B	turquoise
KCNH7	turquoise
DULLARD	turquoise
WDR3	turquoise
ZBTB8OS	turquoise
SNORA74A	turquoise
ZNF449	turquoise
DPY30	turquoise
PLEKHG3	turquoise
FBXO21	turquoise
PAR5	turquoise
NLRP5	turquoise
C10orf93	turquoise
OR2C3	turquoise
ACVR1	turquoise
LDLR	turquoise
MAP4K3	turquoise
CNGB3	turquoise
LOC283335	turquoise
SH2B1	turquoise
NP	turquoise
NIP7	turquoise
NTRK1	turquoise
ATP5J	turquoise
BRSK2	turquoise
MYCT1	turquoise
FEM1C	turquoise
GPR113	turquoise
NMUR2	turquoise
CST5	turquoise
CLDN3	turquoise
SRP72	turquoise
CDS1	turquoise
C15orf59	turquoise
EP400NL	turquoise
C10orf25	turquoise
VPS29	turquoise
RASSF1	turquoise
MKI67	turquoise
SRD5A3	turquoise
ACSS1	turquoise
GAPDH	turquoise
MAP3K4	turquoise
SEC24D	turquoise
TINAG	turquoise
HOOK1	turquoise
ARL17	turquoise
TMCO1	turquoise
DEFB123	turquoise
GPKOW	turquoise
IFI30	turquoise
COL11A2	turquoise
AKAP7	turquoise
COX4I2	turquoise
HORMAD2	turquoise
PSMC5	turquoise
C1orf210	turquoise
GNG5	turquoise
GZF1	turquoise
NRSN2	turquoise
ATMIN	turquoise
CCL17	turquoise
C6orf15	turquoise
OR7A10	turquoise
CCR4	turquoise
KCNAB1	turquoise
AMD1	turquoise
TUG1	turquoise
HYAL4	turquoise
HES7	turquoise
MFN2	turquoise
LOC285550	turquoise
ZRANB1	turquoise
DLX3	turquoise
CHCHD8	turquoise
TBC1D8B	turquoise
OPHN1	turquoise
KIAA1609	turquoise
BPGM	turquoise
TSHR	turquoise
SRD5A1	turquoise
LOC284017	turquoise
LASP1	turquoise
ADAT1	turquoise
TBCC	turquoise
C8orf75	turquoise
C1orf101	turquoise
SERBP1	turquoise
POLR2K	turquoise
RPA1	turquoise
IER5L	turquoise
C15orf41	turquoise
C6orf72	turquoise
RPL38	turquoise
SETD6	turquoise
VWA5B2	turquoise
MRPS6	turquoise
CCDC12	turquoise
SMCR7L	turquoise
MUSK	turquoise
ACAP1	turquoise
tcag7.1196	turquoise
CABIN1	turquoise
CTR9	turquoise
NUP155	turquoise
LGALS3	turquoise
PTPN22	turquoise
LOC644620	turquoise
TMEM111	turquoise
CNIH4	turquoise
ADFP	turquoise
HAO2	turquoise
MAN2A2	turquoise
CCDC88A	turquoise
ORAI1	turquoise
PCDHGC3	turquoise
HCST	turquoise
DYNC1I2	turquoise
HS6ST2	turquoise
ADAMTS9	turquoise
MOSC2	turquoise
TIAM2	turquoise
CDC5L	turquoise
CRELD2	turquoise
CRKRS	turquoise
NDUFS5	turquoise
HRH3	turquoise
NLRP12	turquoise
GPR55	turquoise
ELL3	turquoise
MGAT4B	turquoise
LOC651900	turquoise
ZSWIM6	turquoise
DPP6	turquoise
NCRNA00085	turquoise
RARS	turquoise
GYPB	turquoise
LRRC61	turquoise
RXFP3	turquoise
EIF2S3	turquoise
RFXAP	turquoise
MCFD2	turquoise
MIZF	turquoise
EXOC6B	turquoise
AGPAT3	turquoise
SCT	turquoise
MKKS	turquoise
ADAMTS20	turquoise
PSTPIP1	turquoise
GSR	turquoise
SIX6	turquoise
C12orf34	turquoise
DENND1A	turquoise
KCNJ1	turquoise
DHX40	turquoise
LOC158301	turquoise
LOC284244	turquoise
PPP1R1C	turquoise
ERLIN1	turquoise
ATP13A1	turquoise
GDF3	turquoise
IGFBP5	turquoise
SLC5A3	turquoise
C1orf167	turquoise
ARL6IP1	turquoise
MACC1	turquoise
TTL	turquoise
ZXDB	turquoise
PRRG4	turquoise
2021-03-01	turquoise
GP1BA	turquoise
DAD1	turquoise
CECR5	turquoise
SEC61B	turquoise
ANAPC4	turquoise
SHROOM1	turquoise
P2RY12	turquoise
ANXA5	turquoise
RBX1	turquoise
ITPRIPL1	turquoise
TBKBP1	turquoise
C7orf25	turquoise
GPN1	turquoise
LOC286058	turquoise
SC4MOL	turquoise
LGMN	turquoise
BRD7P3	turquoise
C1orf212	turquoise
AOX1	turquoise
PTPN3	turquoise
NAT5	turquoise
POLR1D	turquoise
PRPSAP1	turquoise
BAZ2B	turquoise
CABYR	turquoise
RANBP6	turquoise
KBTBD6	turquoise
PRSS21	turquoise
TSPYL5	turquoise
CAPG	turquoise
ZNF862	turquoise
HLTF	turquoise
STX18	turquoise
LOC284801	turquoise
FAM3D	turquoise
APOBEC3B	turquoise
KIAA0746	turquoise
POU1F1	turquoise
GHRLOS	turquoise
PTTG3	turquoise
MAPK15	turquoise
CBLN4	turquoise
EHF	turquoise
CHAF1A	turquoise
SPPL2A	turquoise
KRT23	turquoise
PRRT1	turquoise
CD24	turquoise
STRBP	turquoise
NUDT5	turquoise
KCNK10	turquoise
LOC386597	turquoise
HTR3A	turquoise
SMYD2	turquoise
KBTBD11	turquoise
TSPAN6	turquoise
COQ5	turquoise
TIGD7	turquoise
KRT8	turquoise
SLC45A2	turquoise
SLC6A10P	turquoise
HEATR2	turquoise
NARFL	turquoise
MGAT4A	turquoise
FABP2	turquoise
LBA1	turquoise
RP5-1022P6.2	turquoise
CBX1	turquoise
ZNF564	turquoise
FMNL1	turquoise
ZBTB26	turquoise
ATPAF1	turquoise
CRYAB	turquoise
MGC42157	turquoise
EPB41	turquoise
GLRX	turquoise
NAIF1	turquoise
RBBP9	turquoise
KLRG2	turquoise
LOC729994	turquoise
LOC728190	turquoise
CDRT4	turquoise
XKRX	turquoise
TSC1	turquoise
SFT2D1	turquoise
OR2L1P	turquoise
ZNF829	turquoise
MRPS17	turquoise
LOC728544	turquoise
ZFP112	turquoise
HLA-DRB6	turquoise
CYFIP1	turquoise
NUP188	turquoise
LOC283403	turquoise
PLA2G12B	turquoise
CXorf22	turquoise
PTPRH	turquoise
PARP15	turquoise
TMEM59L	turquoise
MT4	turquoise
COPS5	turquoise
GZMH	turquoise
LOC148709	turquoise
CUL4B	turquoise
FBXO33	turquoise
RBM38	turquoise
C2orf37	turquoise
LOC285441	turquoise
TRPV5	turquoise
SLITRK5	turquoise
ZNF189	turquoise
LOC100131613	turquoise
TAF3	turquoise
WDR4	turquoise
ZNF391	turquoise
TMEM206	turquoise
LOC257358	turquoise
PPFIA2	turquoise
UBE2T	turquoise
C16orf61	turquoise
MRPS14	turquoise
C1QTNF4	turquoise
MGC45922	turquoise
ZFAND6	turquoise
C13orf34	turquoise
ASB3	turquoise
FLJ36116	turquoise
FAM50B	turquoise
RNF212	turquoise
KCNH5	turquoise
LOC100129803	turquoise
SOX6	turquoise
TTK	turquoise
C6orf176	turquoise
RIOK2	turquoise
PRAP1	turquoise
PABPC4L	turquoise
SFN	turquoise
HSPB7	turquoise
ND2	turquoise
PPP1R3A	turquoise
HSPA4	turquoise
CCDC99	turquoise
RBM24	turquoise
C11orf46	turquoise
THAP8	turquoise
KPNA3	turquoise
DUSP14	turquoise
IL12A	turquoise
C16orf86	turquoise
TRIM48	turquoise
IQCF1	turquoise
GSTA4	turquoise
PXK	turquoise
LOC283454	turquoise
FOXL2	turquoise
PRDM8	turquoise
MYST4	turquoise
POLB	turquoise
PTPMT1	turquoise
C1orf86	turquoise
LDOC1	turquoise
ABCC3	turquoise
GSX1	turquoise
RPS28	turquoise
VCX2	turquoise
LOC100134109	turquoise
ARHGEF9	turquoise
ATP6	turquoise
ICT1	turquoise
BOLL	turquoise
VPRBP	turquoise
MAD2L1BP	turquoise
OPTC	turquoise
LOC441124	turquoise
OSTF1	turquoise
TNRC6B	turquoise
C21orf59	turquoise
KNG1	turquoise
LANCL2	turquoise
BATF3	turquoise
FLJ46321	turquoise
BPTF	turquoise
FAM71A	turquoise
SIPA1L3	turquoise
PRND	turquoise
SLC9A3R2	turquoise
PYGB	turquoise
SCOC	turquoise
PRKRA	turquoise
C3orf34	turquoise
SCGB3A1	turquoise
CSRP2	turquoise
NETO2	turquoise
C7orf61	turquoise
CPN1	turquoise
NR6A1	turquoise
ERLIN2	turquoise
AIF1L	turquoise
RAB2B	turquoise
HOXA11AS	turquoise
ISG15	turquoise
OIT3	turquoise
GLTSCR2	turquoise
ZFAND5	turquoise
CENPN	turquoise
LILRA1	turquoise
PANX3	turquoise
USP37	turquoise
PPP1R8	turquoise
TNKS2	turquoise
MAP1LC3B	turquoise
ARL5B	turquoise
IGLV6-57	turquoise
UBXN4	turquoise
ZNF501	turquoise
MRPL47	turquoise
CLEC4D	turquoise
SRPK3	turquoise
DNAJA1	turquoise
DRP2	turquoise
NCAM1	turquoise
C6orf70	turquoise
C3orf31	turquoise
MGC4294	turquoise
GTPBP8	turquoise
LOC100130938	turquoise
MIA3	turquoise
KIAA1333	turquoise
ANGPTL2	turquoise
HAND1	turquoise
POMC	turquoise
LOC100131721	turquoise
LOC285941	turquoise
C14orf49	turquoise
NPR1	turquoise
DLK2	turquoise
CACNG8	turquoise
UBE2E1	turquoise
TBCA	turquoise
C21orf62	turquoise
ESAM	turquoise
PXDN	turquoise
DEFB4	turquoise
ACAD8	turquoise
TBC1D27	turquoise
MYBL2	turquoise
ATP5O	turquoise
TMCO6	turquoise
NARS	turquoise
OXSM	turquoise
PRDM4	turquoise
VTN	turquoise
PRKAR1A	turquoise
MAEA	turquoise
ADAM11	turquoise
TGM1	turquoise
KIAA2026	turquoise
FNDC7	turquoise
MYOZ2	turquoise
INTS7	turquoise
USP44	turquoise
ZNF768	turquoise
PTPN23	turquoise
IFNA16	turquoise
REL	turquoise
METTL2B	turquoise
ACOT4	turquoise
SAR1A	turquoise
SFRP5	turquoise
SLC25A44	turquoise
NIPA2	turquoise
ACACA	turquoise
ZNF124	turquoise
PIK3C3	turquoise
PDCL2	turquoise
GYG2	turquoise
CTGF	turquoise
KCNQ3	turquoise
CCDC94	turquoise
FAM135B	turquoise
FAM92A1	turquoise
KBTBD5	turquoise
RELL1	turquoise
FZD2	turquoise
TNRC6C	turquoise
TRNAU1AP	turquoise
PA2G4	turquoise
IDH1	turquoise
MATK	turquoise
FBXO18	turquoise
TMEM216	turquoise
DAPK1	turquoise
DUS3L	turquoise
LYRM1	turquoise
CDCA7	turquoise
FAM44B	turquoise
HIG2	turquoise
ARPC2	turquoise
ZNF396	turquoise
PPIF	turquoise
MED7	turquoise
ZC3HAV1L	turquoise
LOC151760	turquoise
SELK	turquoise
MUC5AC	turquoise
GZMM	turquoise
CIRH1A	turquoise
LOC100129058	turquoise
WNT1	turquoise
SLC25A29	turquoise
SIP1	turquoise
SLC26A7	turquoise
MTMR12	turquoise
AKAP8	turquoise
C20orf27	turquoise
PCP4L1	turquoise
POGK	turquoise
C18orf21	turquoise
ZMAT5	turquoise
FDXACB1	turquoise
C20orf70	turquoise
TF	turquoise
CLDN4	turquoise
MYH10	turquoise
SLC2A11	turquoise
PDCL	turquoise
UMPS	turquoise
DPY19L3	turquoise
GUF1	turquoise
C9orf6	turquoise
GOLGA2L1	turquoise
TRIM24	turquoise
HIST1H2AC	turquoise
CANT1	turquoise
hCG_17324	turquoise
MYH15	turquoise
DNASE1	turquoise
TBK1	turquoise
PRF1	turquoise
HFE2	turquoise
MAGIX	turquoise
HTATIP2	turquoise
MARK3	turquoise
ARPC5L	turquoise
NRSN1	turquoise
TNNT2	turquoise
PDILT	turquoise
MGC39821	turquoise
SMOX	turquoise
BCL3	turquoise
FAM172A	turquoise
ZNF764	turquoise
RGL1	turquoise
SFRS9	turquoise
MGC15613	turquoise
C21orf66	turquoise
ZNF12	turquoise
UBXN2B	turquoise
LOC286299	turquoise
DDI2	turquoise
MCART6	turquoise
C6orf118	turquoise
CCDC57	turquoise
OR8B8	turquoise
COQ3	turquoise
RAB22A	turquoise
ZFYVE26	turquoise
C19orf55	turquoise
BAZ1A	turquoise
CARD11	turquoise
ZCCHC8	turquoise
C10orf126	turquoise
COL7A1	turquoise
EPB41L5	turquoise
BRD9	turquoise
SLITRK2	turquoise
SHPRH	turquoise
SELT	turquoise
PAPLN	turquoise
MGC12966	turquoise
ACE	turquoise
TRIAP1	turquoise
HEATR7B1	turquoise
PTPRC	turquoise
ASTE1	turquoise
SFTPB	turquoise
LOC100133105	turquoise
FLJ43390	turquoise
SF1	turquoise
CCDC90A	turquoise
SLC25A15	turquoise
SEMA4G	turquoise
DPEP1	turquoise
C1orf128	turquoise
EFNA3	turquoise
ENG	turquoise
DUSP1	turquoise
SQSTM1	turquoise
SMOC2	turquoise
CXorf23	turquoise
SNORA78	turquoise
PURB	turquoise
GRHL3	turquoise
GHRH	turquoise
FBXO11	turquoise
RGS11	turquoise
FAM148B	turquoise
SLURP1	turquoise
NR3C2	turquoise
SOCS5	turquoise
CDH16	turquoise
C9orf97	turquoise
GPR174	turquoise
RASGRP4	turquoise
PPIL3	turquoise
ZNF260	turquoise
ZNF2	turquoise
STK33	turquoise
KCNIP3	turquoise
PSMA5	turquoise
PNPLA7	turquoise
ARV1	turquoise
PYROXD1	turquoise
AKAP5	turquoise
SLC38A1	turquoise
S100Z	turquoise
FLJ45513	turquoise
GTF3C5	turquoise
GPRC5A	turquoise
RRAGA	turquoise
CTF1	turquoise
PROM1	turquoise
LOC90586	turquoise
OR2B3	turquoise
FAM5C	turquoise
C5orf51	turquoise
ANGPTL1	turquoise
TMED2	turquoise
CCDC135	turquoise
SH2D1B	turquoise
DNAH6	turquoise
LOC100131662	turquoise
FGF12	turquoise
LYST	turquoise
DIP2A	turquoise
PLEKHG4B	turquoise
ANKRD32	turquoise
PDCD1LG2	turquoise
IL20RB	turquoise
MARVELD1	turquoise
ACAA2	turquoise
LOC285074	turquoise
TRPV3	turquoise
PIK3R4	turquoise
SUB1	turquoise
MUC15	turquoise
UBE2K	turquoise
LOC731779	turquoise
LAMC1	turquoise
NAGS	turquoise
CSPG4	turquoise
C14orf50	turquoise
SLC38A3	turquoise
MCM5	turquoise
LOC338651	turquoise
hCG_1647286	turquoise
MAP6	turquoise
PWP1	turquoise
SCAMP2	turquoise
KLF14	turquoise
LOC388588	turquoise
TAS2R4	turquoise
NRP1	turquoise
DYNLT1	turquoise
TGDS	turquoise
SAA3P	turquoise
FAF1	turquoise
SULT1A1	turquoise
YPEL3	turquoise
MAST3	turquoise
PLXNB3	turquoise
MED27	turquoise
PSMD5	turquoise
LOC730098	turquoise
CAPRIN1	turquoise
CYP2F1	turquoise
UBIAD1	turquoise
DYDC2	turquoise
CYP2B6	turquoise
LOC100131081	turquoise
CROP	turquoise
MMGT1	turquoise
KRT25	turquoise
KLKB1	turquoise
OPLAH	turquoise
RORC	turquoise
PILRB	turquoise
C15orf23	turquoise
ANO10	turquoise
TRIM28	turquoise
AK3	turquoise
LOC646982	turquoise
DOK7	turquoise
SPINLW1	turquoise
[truncated: 1,810 more rows]
