# Supplementary material for: RNA Sequence Profiling Reveals Unique Immune and Metabolic Features of Breast Cancer Brain Metastases
Source: Front Oncol. 2021 Aug 26;11:679262. doi: 10.3389/fonc.2021.679262 (PMC8427193; doi:10.3389/fonc.2021.679262)
Supplement: Supplementary Table 4 — The results of DEGs crossed with genes in turquoise. [file Table_4.xlsx]

## Sheet: Sheet1
Supplementary Table 4. The results of DEGs crossed with genes in MEturquoise.
Gene	logFC	logCPM	PValue	FDR	moduleColor
KRTAP4-9	-0.808389	3.27064	0.000114753	0.0101578	turquoise
BNC2	-0.869811	1.72814	0.000150071	0.0119758	turquoise
GUCA2B	-1.39283	2.01639	0.000166751	0.0127903	turquoise
BMP15	-1.31207	2.0464	0.000193342	0.0141323	turquoise
MDGA2	-1.19782	3.46218	0.000206607	0.0147663	turquoise
OTOP2	-1.19757	1.02952	0.000225919	0.0157385	turquoise
OSBP2	-1.07488	2.02582	0.000289773	0.0180963	turquoise
ZNF768	-2.36518	2.09352	0.000296032	0.0183683	turquoise
NUDT18	-1.27445	2.7295	0.000300655	0.018414	turquoise
ABRA	-1.11521	1.35723	0.000313295	0.0186594	turquoise
KRT37	-1.51116	1.90574	0.000396898	0.0213937	turquoise
RHOC	-0.823304	4.01582	0.000545141	0.0254758	turquoise
COL8A1	-0.974103	2.26098	0.00060652	0.0267215	turquoise
GJA8	-1.57355	1.76978	0.00062117	0.027113	turquoise
WFDC10B	-0.89966	4.26367	0.000656031	0.0280253	turquoise
GOLIM4	-1.87297	1.15739	0.000690748	0.0292953	turquoise
ASCC2	-1.65581	1.39404	0.000818564	0.032288	turquoise
KITLG	-0.806933	2.66267	0.000869184	0.0331489	turquoise
ACOT4	-1.45788	1.40707	0.000877775	0.0333434	turquoise
BARX1	-1.35666	1.8878	0.000891838	0.0336787	turquoise
KCNC3	-0.819305	1.8421	0.000897733	0.0337691	turquoise
C6orf163	-0.927003	1.82852	0.00090796	0.0339552	turquoise
ACHE	-1.03495	2.23131	0.000968301	0.0357271	turquoise
HSD17B4	-0.9299	2.6992	0.00110882	0.0382771	turquoise
BATF3	-0.81802	2.95782	0.0012054	0.0405236	turquoise
CD1B	-1.38628	2.31212	0.00149082	0.0460294	turquoise
ZNRF4	-1.14661	2.07572	0.0015871	0.0477789	turquoise
C1orf158	-1.28592	1.64585	0.00161969	0.0482334	turquoise
OR2H2	-1.36681	1.34787	0.00165795	0.048959	turquoise
VCX2	-1.19079	4.0092	0.00170447	0.0498351	turquoise
