# Supplementary material for: RNA Sequence Profiling Reveals Unique Immune and Metabolic Features of Breast Cancer Brain Metastases
Source: Front Oncol. 2021 Aug 26;11:679262. doi: 10.3389/fonc.2021.679262 (PMC8427193; doi:10.3389/fonc.2021.679262)
Supplement: Supplementary Table 5 — The results of gene set enrichment analysis in BCBMs compared with BCs (GSE43837). The normalized enrichment score (NES) represented the degree of enrichment of the KEGG pathway in BCBMs compared with BCs. P values corresponding to each NES were determined by the Fisher’s exact test (1000 permutation) in GSEA. Adjusted P values corresponding to each NES were determined by Benjamini-Hochberg (BH) correction in GSEA. [file Table_5.xlsx]

## Sheet: Sheet1
Supplementary Table 5.The results of gene set enrichment analysis in BCBMs compared with BCs (GSE43837).
NAME	GS<br> follow link to MSigDB	GS DETAILS	SIZE	ES	NES	NOM p-val	FDR q-val	FWER p-val	RANK AT MAX	LEADING EDGE
KEGG_PARKINSONS_DISEASE	KEGG_PARKINSONS_DISEASE	Details ...	94	0.496284	1.8044	0.0114504	0.170565	0.141	4016	tags=54%, list=21%, signal=68%
KEGG_OXIDATIVE_PHOSPHORYLATION	KEGG_OXIDATIVE_PHOSPHORYLATION	Details ...	97	0.48535	1.72995	0.0196464	0.185586	0.268	3914	tags=52%, list=20%, signal=64%
KEGG_GALACTOSE_METABOLISM	KEGG_GALACTOSE_METABOLISM	Details ...	25	0.498121	1.60867	0.0211132	0.358067	0.53	2849	tags=44%, list=15%, signal=52%
KEGG_PROTEASOME	KEGG_PROTEASOME	Details ...	40	0.536245	1.54607	0.0645793	0.453244	0.695	2559	tags=38%, list=13%, signal=43%
KEGG_DNA_REPLICATION	KEGG_DNA_REPLICATION	Details ...	36	0.47852	1.54581	0.0769231	0.363281	0.696	2940	tags=44%, list=15%, signal=52%
KEGG_HUNTINGTONS_DISEASE	KEGG_HUNTINGTONS_DISEASE	Details ...	154	0.367868	1.53258	0.0350877	0.333377	0.718	3062	tags=35%, list=16%, signal=41%
KEGG_VIBRIO_CHOLERAE_INFECTION	KEGG_VIBRIO_CHOLERAE_INFECTION	Details ...	53	0.441263	1.52612	0.0662768	0.299369	0.729	3456	tags=47%, list=18%, signal=57%
KEGG_ALZHEIMERS_DISEASE	KEGG_ALZHEIMERS_DISEASE	Details ...	136	0.354708	1.50656	0.0396825	0.297406	0.766	2853	tags=35%, list=15%, signal=40%
KEGG_AMINO_SUGAR_AND_NUCLEOTIDE_SUGAR_METABOLISM	KEGG_AMINO_SUGAR_AND_NUCLEOTIDE_SUGAR_METABOLISM	Details ...	39	0.42895	1.48821	0.0436508	0.303573	0.801	3104	tags=41%, list=16%, signal=49%
KEGG_RIBOSOME	KEGG_RIBOSOME	Details ...	77	0.490101	1.414	0.177143	0.448453	0.894	1647	tags=31%, list=9%, signal=34%
KEGG_BASE_EXCISION_REPAIR	KEGG_BASE_EXCISION_REPAIR	Details ...	33	0.398211	1.38445	0.0938124	0.495016	0.916	2940	tags=36%, list=15%, signal=43%
KEGG_SPHINGOLIPID_METABOLISM	KEGG_SPHINGOLIPID_METABOLISM	Details ...	32	0.383375	1.33635	0.106178	0.60457	0.947	1520	tags=22%, list=8%, signal=24%
KEGG_RNA_POLYMERASE	KEGG_RNA_POLYMERASE	Details ...	28	0.425902	1.29319	0.196819	0.709877	0.973	4132	tags=54%, list=21%, signal=68%
KEGG_PATHOGENIC_ESCHERICHIA_COLI_INFECTION	KEGG_PATHOGENIC_ESCHERICHIA_COLI_INFECTION	Details ...	48	0.323453	1.24479	0.159763	0.833423	0.985	2793	tags=33%, list=14%, signal=39%
KEGG_EPITHELIAL_CELL_SIGNALING_IN_HELICOBACTER_PYLORI_INFECTION	KEGG_EPITHELIAL_CELL_SIGNALING_IN_HELICOBACTER_PYLORI_INFECTION	Details ...	64	0.309957	1.24117	0.16185	0.789711	0.987	1978	tags=23%, list=10%, signal=26%
KEGG_PYRIMIDINE_METABOLISM	KEGG_PYRIMIDINE_METABOLISM	Details ...	90	0.301592	1.22364	0.181275	0.803728	0.99	3187	tags=31%, list=17%, signal=37%
KEGG_BUTANOATE_METABOLISM	KEGG_BUTANOATE_METABOLISM	Details ...	32	0.352633	1.21793	0.192308	0.777887	0.99	2172	tags=25%, list=11%, signal=28%
KEGG_HOMOLOGOUS_RECOMBINATION	KEGG_HOMOLOGOUS_RECOMBINATION	Details ...	24	0.345268	1.18507	0.234818	0.859291	0.993	3441	tags=33%, list=18%, signal=41%
KEGG_PROTEIN_EXPORT	KEGG_PROTEIN_EXPORT	Details ...	21	0.489322	1.18172	0.302041	0.827329	0.993	3456	tags=48%, list=18%, signal=58%
KEGG_FC_GAMMA_R_MEDIATED_PHAGOCYTOSIS	KEGG_FC_GAMMA_R_MEDIATED_PHAGOCYTOSIS	Details ...	84	0.293365	1.16223	0.226453	0.856128	0.994	2850	tags=33%, list=15%, signal=39%
KEGG_THYROID_CANCER	KEGG_THYROID_CANCER		29	0.330809	1.15483	0.25969	0.844594	0.994	3194	tags=28%, list=17%, signal=33%
KEGG_FRUCTOSE_AND_MANNOSE_METABOLISM	KEGG_FRUCTOSE_AND_MANNOSE_METABOLISM		30	0.364978	1.15103	0.273092	0.819105	0.994	1055	tags=20%, list=5%, signal=21%
KEGG_INSULIN_SIGNALING_PATHWAY	KEGG_INSULIN_SIGNALING_PATHWAY		131	0.260328	1.13765	0.246939	0.826001	0.996	2776	tags=24%, list=14%, signal=27%
KEGG_AMYOTROPHIC_LATERAL_SCLEROSIS_ALS	KEGG_AMYOTROPHIC_LATERAL_SCLEROSIS_ALS		50	0.305908	1.12565	0.271845	0.82926	0.996	1228	tags=20%, list=6%, signal=21%
KEGG_CYSTEINE_AND_METHIONINE_METABOLISM	KEGG_CYSTEINE_AND_METHIONINE_METABOLISM		34	0.299697	1.11688	0.302605	0.825292	0.997	2829	tags=24%, list=15%, signal=28%
KEGG_GLUTATHIONE_METABOLISM	KEGG_GLUTATHIONE_METABOLISM		44	0.326288	1.115	0.323293	0.798979	0.997	3009	tags=30%, list=16%, signal=35%
KEGG_CITRATE_CYCLE_TCA_CYCLE	KEGG_CITRATE_CYCLE_TCA_CYCLE		29	0.348442	1.09538	0.373777	0.832301	0.997	2488	tags=34%, list=13%, signal=40%
KEGG_LYSINE_DEGRADATION	KEGG_LYSINE_DEGRADATION		38	0.278731	1.09444	0.321357	0.805654	0.997	2297	tags=21%, list=12%, signal=24%
KEGG_CELL_CYCLE	KEGG_CELL_CYCLE		113	0.253302	1.09157	0.333333	0.786614	0.997	3322	tags=29%, list=17%, signal=35%
KEGG_NUCLEOTIDE_EXCISION_REPAIR	KEGG_NUCLEOTIDE_EXCISION_REPAIR		43	0.306492	1.08341	0.351889	0.785237	0.997	3427	tags=35%, list=18%, signal=42%
KEGG_ALANINE_ASPARTATE_AND_GLUTAMATE_METABOLISM	KEGG_ALANINE_ASPARTATE_AND_GLUTAMATE_METABOLISM		30	0.311351	1.06284	0.389662	0.820849	0.998	1487	tags=20%, list=8%, signal=22%
KEGG_MTOR_SIGNALING_PATHWAY	KEGG_MTOR_SIGNALING_PATHWAY		46	0.274115	1.05944	0.332636	0.805507	0.998	2309	tags=22%, list=12%, signal=25%
KEGG_ADHERENS_JUNCTION	KEGG_ADHERENS_JUNCTION		67	0.253636	1.05837	0.363817	0.784151	0.998	1815	tags=19%, list=9%, signal=21%
KEGG_GLYCOLYSIS_GLUCONEOGENESIS	KEGG_GLYCOLYSIS_GLUCONEOGENESIS		59	0.27353	1.05567	0.361111	0.768292	0.998	1845	tags=20%, list=10%, signal=22%
KEGG_GLYOXYLATE_AND_DICARBOXYLATE_METABOLISM	KEGG_GLYOXYLATE_AND_DICARBOXYLATE_METABOLISM		16	0.319144	1.02733	0.420523	0.825025	0.998	1583	tags=25%, list=8%, signal=27%
KEGG_STEROID_BIOSYNTHESIS	KEGG_STEROID_BIOSYNTHESIS		15	0.363437	1.01928	0.42549	0.825597	0.998	1263	tags=27%, list=7%, signal=29%
KEGG_RIBOFLAVIN_METABOLISM	KEGG_RIBOFLAVIN_METABOLISM		15	0.335748	0.997894	0.45674	0.862144	1	200	tags=13%, list=1%, signal=13%
KEGG_N_GLYCAN_BIOSYNTHESIS	KEGG_N_GLYCAN_BIOSYNTHESIS		44	0.258767	0.981007	0.481482	0.886374	1	4295	tags=36%, list=22%, signal=47%
KEGG_SPLICEOSOME	KEGG_SPLICEOSOME		105	0.236148	0.9726	0.469428	0.887897	1	2384	tags=20%, list=12%, signal=23%
KEGG_SELENOAMINO_ACID_METABOLISM	KEGG_SELENOAMINO_ACID_METABOLISM		24	0.282286	0.962634	0.494048	0.892893	1	1958	tags=25%, list=10%, signal=28%
KEGG_GLYCEROLIPID_METABOLISM	KEGG_GLYCEROLIPID_METABOLISM		39	0.260917	0.957467	0.51497	0.886609	1	4237	tags=38%, list=22%, signal=49%
KEGG_UBIQUITIN_MEDIATED_PROTEOLYSIS	KEGG_UBIQUITIN_MEDIATED_PROTEOLYSIS		125	0.203375	0.941594	0.583166	0.908237	1	3259	tags=25%, list=17%, signal=30%
KEGG_PYRUVATE_METABOLISM	KEGG_PYRUVATE_METABOLISM		39	0.261713	0.917021	0.5666	0.954887	1	2829	tags=26%, list=15%, signal=30%
KEGG_LYSOSOME	KEGG_LYSOSOME		117	0.220936	0.909848	0.562	0.952035	1	1973	tags=19%, list=10%, signal=21%
KEGG_SNARE_INTERACTIONS_IN_VESICULAR_TRANSPORT	KEGG_SNARE_INTERACTIONS_IN_VESICULAR_TRANSPORT		38	0.238158	0.897142	0.635628	0.962744	1	4930	tags=42%, list=26%, signal=56%
KEGG_PRION_DISEASES	KEGG_PRION_DISEASES		34	0.250723	0.844269	0.710891	1	1	1313	tags=15%, list=7%, signal=16%
KEGG_MISMATCH_REPAIR	KEGG_MISMATCH_REPAIR		22	0.259043	0.839774	0.670103	1	1	2940	tags=27%, list=15%, signal=32%
KEGG_TERPENOID_BACKBONE_BIOSYNTHESIS	KEGG_TERPENOID_BACKBONE_BIOSYNTHESIS		15	0.334929	0.836251	0.65261	1	1	3687	tags=47%, list=19%, signal=58%
KEGG_ERBB_SIGNALING_PATHWAY	KEGG_ERBB_SIGNALING_PATHWAY		84	0.199751	0.827192	0.75	1	1	2793	tags=24%, list=14%, signal=28%
KEGG_RNA_DEGRADATION	KEGG_RNA_DEGRADATION		54	0.21034	0.819782	0.761905	1	1	2341	tags=20%, list=12%, signal=23%
KEGG_CARDIAC_MUSCLE_CONTRACTION	KEGG_CARDIAC_MUSCLE_CONTRACTION		70	0.219673	0.809663	0.753507	1	1	3916	tags=31%, list=20%, signal=39%
KEGG_PHENYLALANINE_METABOLISM	KEGG_PHENYLALANINE_METABOLISM		16	0.270936	0.804814	0.767892	1	1	14075	tags=100%, list=73%, signal=369%
KEGG_PURINE_METABOLISM	KEGG_PURINE_METABOLISM		142	0.185095	0.795332	0.838207	1	1	3747	tags=32%, list=19%, signal=39%
KEGG_VALINE_LEUCINE_AND_ISOLEUCINE_DEGRADATION	KEGG_VALINE_LEUCINE_AND_ISOLEUCINE_DEGRADATION		43	0.224218	0.77251	0.756989	1	1	1369	tags=14%, list=7%, signal=15%
KEGG_O_GLYCAN_BIOSYNTHESIS	KEGG_O_GLYCAN_BIOSYNTHESIS		24	0.240216	0.753881	0.806061	1	1	2017	tags=17%, list=10%, signal=19%
KEGG_PEROXISOME	KEGG_PEROXISOME		75	0.174955	0.744664	0.933735	1	1	2076	tags=16%, list=11%, signal=18%
KEGG_ENDOCYTOSIS	KEGG_ENDOCYTOSIS		169	0.163321	0.741306	0.938976	1	1	2841	tags=20%, list=15%, signal=23%
KEGG_NEUROTROPHIN_SIGNALING_PATHWAY	KEGG_NEUROTROPHIN_SIGNALING_PATHWAY		120	0.169087	0.736631	0.933333	1	1	2793	tags=20%, list=14%, signal=23%
KEGG_ENDOMETRIAL_CANCER	KEGG_ENDOMETRIAL_CANCER		52	0.197391	0.728992	0.873984	1	1	2649	tags=25%, list=14%, signal=29%
KEGG_HISTIDINE_METABOLISM	KEGG_HISTIDINE_METABOLISM		27	0.198039	0.725221	0.910603	1	1	1845	tags=15%, list=10%, signal=16%
KEGG_PENTOSE_AND_GLUCURONATE_INTERCONVERSIONS	KEGG_PENTOSE_AND_GLUCURONATE_INTERCONVERSIONS		17	0.264067	0.723482	0.835644	1	1	2120	tags=24%, list=11%, signal=26%
KEGG_REGULATION_OF_ACTIN_CYTOSKELETON	KEGG_REGULATION_OF_ACTIN_CYTOSKELETON		198	0.155076	0.719443	0.974052	1	1	2406	tags=17%, list=12%, signal=19%
KEGG_VASOPRESSIN_REGULATED_WATER_REABSORPTION	KEGG_VASOPRESSIN_REGULATED_WATER_REABSORPTION		44	0.187855	0.712862	0.89	1	1	1378	tags=16%, list=7%, signal=17%
KEGG_PORPHYRIN_AND_CHLOROPHYLL_METABOLISM	KEGG_PORPHYRIN_AND_CHLOROPHYLL_METABOLISM		29	0.213805	0.711021	0.852941	1	1	2199	tags=21%, list=11%, signal=23%
KEGG_BLADDER_CANCER	KEGG_BLADDER_CANCER		40	0.186778	0.700191	0.904	1	1	2545	tags=20%, list=13%, signal=23%
KEGG_PENTOSE_PHOSPHATE_PATHWAY	KEGG_PENTOSE_PHOSPHATE_PATHWAY		24	0.215563	0.682408	0.888438	1	1	3387	tags=33%, list=18%, signal=40%
KEGG_PROPANOATE_METABOLISM	KEGG_PROPANOATE_METABOLISM		31	0.215039	0.673254	0.873727	1	1	4589	tags=39%, list=24%, signal=51%
KEGG_AMINOACYL_TRNA_BIOSYNTHESIS	KEGG_AMINOACYL_TRNA_BIOSYNTHESIS		21	0.217188	0.671145	0.891519	0.99712	1	2966	tags=24%, list=15%, signal=28%
KEGG_COLORECTAL_CANCER	KEGG_COLORECTAL_CANCER		62	0.165469	0.660709	0.96334	0.99284	1	2649	tags=19%, list=14%, signal=22%
KEGG_ADIPOCYTOKINE_SIGNALING_PATHWAY	KEGG_ADIPOCYTOKINE_SIGNALING_PATHWAY		65	0.163177	0.644641	0.972868	0.993264	1	2144	tags=14%, list=11%, signal=16%
KEGG_VEGF_SIGNALING_PATHWAY	KEGG_VEGF_SIGNALING_PATHWAY		69	0.153672	0.603681	0.980276	1	1	2936	tags=19%, list=15%, signal=22%
KEGG_GLYCOSPHINGOLIPID_BIOSYNTHESIS_GANGLIO_SERIES	KEGG_GLYCOSPHINGOLIPID_BIOSYNTHESIS_GANGLIO_SERIES		15	0.192045	0.585789	0.974	1	1	3168	tags=27%, list=16%, signal=32%
KEGG_NON_SMALL_CELL_LUNG_CANCER	KEGG_NON_SMALL_CELL_LUNG_CANCER		54	0.156839	0.573436	0.975904	0.996217	1	3913	tags=30%, list=20%, signal=37%
KEGG_BETA_ALANINE_METABOLISM	KEGG_BETA_ALANINE_METABOLISM		22	0.167736	0.521504	0.985915	1	1	82	tags=5%, list=0%, signal=5%
KEGG_GLYCEROPHOSPHOLIPID_METABOLISM	KEGG_GLYCEROPHOSPHOLIPID_METABOLISM		66	0.128628	0.508721	0.998039	0.989717	1	4011	tags=24%, list=21%, signal=30%
KEGG_HEMATOPOIETIC_CELL_LINEAGE	KEGG_HEMATOPOIETIC_CELL_LINEAGE	Details ...	83	-0.544972	-1.78985	0.00198413	0.262282	0.178	4491	tags=54%, list=23%, signal=70%
KEGG_STEROID_HORMONE_BIOSYNTHESIS	KEGG_STEROID_HORMONE_BIOSYNTHESIS	Details ...	45	-0.502281	-1.68885	0.0136187	0.35189	0.371	6349	tags=56%, list=33%, signal=83%
KEGG_RENIN_ANGIOTENSIN_SYSTEM	KEGG_RENIN_ANGIOTENSIN_SYSTEM	Details ...	17	-0.565524	-1.66391	0.00798403	0.29894	0.431	3124	tags=47%, list=16%, signal=56%
KEGG_CYTOKINE_CYTOKINE_RECEPTOR_INTERACTION	KEGG_CYTOKINE_CYTOKINE_RECEPTOR_INTERACTION	Details ...	241	-0.441703	-1.65117	0.00395257	0.252568	0.467	6393	tags=50%, list=33%, signal=74%
KEGG_ASTHMA	KEGG_ASTHMA	Details ...	27	-0.537266	-1.54259	0.0445344	0.492909	0.721	7257	tags=70%, list=38%, signal=113%
KEGG_JAK_STAT_SIGNALING_PATHWAY	KEGG_JAK_STAT_SIGNALING_PATHWAY	Details ...	146	-0.394347	-1.51195	0.0173745	0.517947	0.783	6399	tags=51%, list=33%, signal=75%
KEGG_NICOTINATE_AND_NICOTINAMIDE_METABOLISM	KEGG_NICOTINATE_AND_NICOTINAMIDE_METABOLISM	Details ...	21	-0.506554	-1.48657	0.064257	0.533978	0.814	5086	tags=52%, list=26%, signal=71%
KEGG_OLFACTORY_TRANSDUCTION	KEGG_OLFACTORY_TRANSDUCTION	Details ...	98	-0.451351	-1.48168	0.044898	0.481614	0.819	6920	tags=62%, list=36%, signal=97%
KEGG_ECM_RECEPTOR_INTERACTION	KEGG_ECM_RECEPTOR_INTERACTION	Details ...	83	-0.388021	-1.48126	0.0163599	0.429575	0.819	5693	tags=47%, list=29%, signal=66%
KEGG_AUTOIMMUNE_THYROID_DISEASE	KEGG_AUTOIMMUNE_THYROID_DISEASE	Details ...	47	-0.478525	-1.46455	0.0825147	0.433198	0.845	2845	tags=38%, list=15%, signal=45%
KEGG_RETINOL_METABOLISM	KEGG_RETINOL_METABOLISM	Details ...	48	-0.430117	-1.43519	0.0536779	0.481565	0.877	5815	tags=52%, list=30%, signal=74%
KEGG_LINOLEIC_ACID_METABOLISM	KEGG_LINOLEIC_ACID_METABOLISM	Details ...	25	-0.448739	-1.43507	0.065764	0.442097	0.877	6032	tags=48%, list=31%, signal=70%
KEGG_ALLOGRAFT_REJECTION	KEGG_ALLOGRAFT_REJECTION	Details ...	34	-0.509811	-1.42146	0.146199	0.444519	0.888	7257	tags=79%, list=38%, signal=127%
KEGG_INTESTINAL_IMMUNE_NETWORK_FOR_IGA_PRODUCTION	KEGG_INTESTINAL_IMMUNE_NETWORK_FOR_IGA_PRODUCTION	Details ...	45	-0.470741	-1.40467	0.114504	0.46041	0.9	8072	tags=73%, list=42%, signal=126%
KEGG_TGF_BETA_SIGNALING_PATHWAY	KEGG_TGF_BETA_SIGNALING_PATHWAY	Details ...	82	-0.317806	-1.40004	0.036961	0.443133	0.907	4169	tags=28%, list=22%, signal=36%
KEGG_PRIMARY_BILE_ACID_BIOSYNTHESIS	KEGG_PRIMARY_BILE_ACID_BIOSYNTHESIS	Details ...	16	-0.471257	-1.39437	0.0828402	0.429745	0.911	5703	tags=50%, list=30%, signal=71%
KEGG_GRAFT_VERSUS_HOST_DISEASE	KEGG_GRAFT_VERSUS_HOST_DISEASE	Details ...	34	-0.498504	-1.39093	0.142574	0.414224	0.913	7257	tags=74%, list=38%, signal=118%
KEGG_CELL_ADHESION_MOLECULES_CAMS	KEGG_CELL_ADHESION_MOLECULES_CAMS	Details ...	126	-0.382984	-1.37077	0.104	0.440581	0.926	5859	tags=47%, list=30%, signal=67%
KEGG_SYSTEMIC_LUPUS_ERYTHEMATOSUS	KEGG_SYSTEMIC_LUPUS_ERYTHEMATOSUS	Details ...	50	-0.415545	-1.36606	0.150495	0.431159	0.936	6542	tags=54%, list=34%, signal=81%
KEGG_LEISHMANIA_INFECTION	KEGG_LEISHMANIA_INFECTION	Details ...	63	-0.372728	-1.33105	0.143133	0.502189	0.954	6900	tags=54%, list=36%, signal=84%
KEGG_TYPE_I_DIABETES_MELLITUS	KEGG_TYPE_I_DIABETES_MELLITUS		40	-0.448158	-1.32593	0.156673	0.492931	0.958	7257	tags=68%, list=38%, signal=108%
KEGG_DILATED_CARDIOMYOPATHY	KEGG_DILATED_CARDIOMYOPATHY		88	-0.361953	-1.29014	0.136273	0.5724	0.976	5753	tags=44%, list=30%, signal=63%
KEGG_MATURITY_ONSET_DIABETES_OF_THE_YOUNG	KEGG_MATURITY_ONSET_DIABETES_OF_THE_YOUNG		23	-0.437386	-1.27704	0.191033	0.587862	0.979	3843	tags=35%, list=20%, signal=43%
KEGG_HYPERTROPHIC_CARDIOMYOPATHY_HCM	KEGG_HYPERTROPHIC_CARDIOMYOPATHY_HCM		82	-0.346456	-1.2749	0.145161	0.568158	0.98	5753	tags=40%, list=30%, signal=57%
KEGG_NEUROACTIVE_LIGAND_RECEPTOR_INTERACTION	KEGG_NEUROACTIVE_LIGAND_RECEPTOR_INTERACTION		265	-0.357501	-1.25545	0.225873	0.600626	0.981	6396	tags=46%, list=33%, signal=68%
KEGG_GLYCOSAMINOGLYCAN_DEGRADATION	KEGG_GLYCOSAMINOGLYCAN_DEGRADATION		20	-0.389161	-1.24683	0.174242	0.602609	0.982	4074	tags=40%, list=21%, signal=51%
KEGG_WNT_SIGNALING_PATHWAY	KEGG_WNT_SIGNALING_PATHWAY		144	-0.273005	-1.23529	0.108216	0.615005	0.984	4903	tags=31%, list=25%, signal=42%
KEGG_PATHWAYS_IN_CANCER	KEGG_PATHWAYS_IN_CANCER		317	-0.264902	-1.22351	0.120858	0.62923	0.988	5457	tags=34%, list=28%, signal=47%
KEGG_CHEMOKINE_SIGNALING_PATHWAY	KEGG_CHEMOKINE_SIGNALING_PATHWAY		170	-0.305578	-1.21066	0.203522	0.646284	0.992	6907	tags=44%, list=36%, signal=67%
KEGG_FATTY_ACID_METABOLISM	KEGG_FATTY_ACID_METABOLISM		39	-0.317039	-1.19808	0.223282	0.66178	0.995	3380	tags=28%, list=18%, signal=34%
KEGG_P53_SIGNALING_PATHWAY	KEGG_P53_SIGNALING_PATHWAY		63	-0.279804	-1.19519	0.18254	0.648114	0.995	4665	tags=30%, list=24%, signal=40%
KEGG_REGULATION_OF_AUTOPHAGY	KEGG_REGULATION_OF_AUTOPHAGY		30	-0.311593	-1.16676	0.225933	0.710407	0.995	4634	tags=30%, list=24%, signal=39%
KEGG_PRIMARY_IMMUNODEFICIENCY	KEGG_PRIMARY_IMMUNODEFICIENCY		35	-0.349962	-1.15901	0.288425	0.711747	0.995	9606	tags=74%, list=50%, signal=148%
KEGG_NATURAL_KILLER_CELL_MEDIATED_CYTOTOXICITY	KEGG_NATURAL_KILLER_CELL_MEDIATED_CYTOTOXICITY		122	-0.290753	-1.15603	0.240557	0.699665	0.995	5281	tags=34%, list=27%, signal=47%
KEGG_ARRHYTHMOGENIC_RIGHT_VENTRICULAR_CARDIOMYOPATHY_ARVC	KEGG_ARRHYTHMOGENIC_RIGHT_VENTRICULAR_CARDIOMYOPATHY_ARVC		73	-0.303438	-1.12926	0.297405	0.756823	0.997	5706	tags=38%, list=30%, signal=54%
KEGG_CYTOSOLIC_DNA_SENSING_PATHWAY	KEGG_CYTOSOLIC_DNA_SENSING_PATHWAY		48	-0.297413	-1.12615	0.28	0.745685	0.997	4870	tags=31%, list=25%, signal=42%
KEGG_LONG_TERM_DEPRESSION	KEGG_LONG_TERM_DEPRESSION		63	-0.310816	-1.12583	0.315686	0.726803	0.997	6731	tags=38%, list=35%, signal=58%
KEGG_DRUG_METABOLISM_CYTOCHROME_P450	KEGG_DRUG_METABOLISM_CYTOCHROME_P450		57	-0.313702	-1.12562	0.295775	0.708184	0.997	5181	tags=42%, list=27%, signal=57%
KEGG_HEDGEHOG_SIGNALING_PATHWAY	KEGG_HEDGEHOG_SIGNALING_PATHWAY		54	-0.307309	-1.11002	0.332024	0.733481	0.999	5743	tags=43%, list=30%, signal=60%
KEGG_PPAR_SIGNALING_PATHWAY	KEGG_PPAR_SIGNALING_PATHWAY		66	-0.27602	-1.10787	0.316929	0.721512	0.999	5703	tags=33%, list=30%, signal=47%
KEGG_TASTE_TRANSDUCTION	KEGG_TASTE_TRANSDUCTION		36	-0.358918	-1.10292	0.359667	0.719396	0.999	7573	tags=56%, list=39%, signal=91%
KEGG_ASCORBATE_AND_ALDARATE_METABOLISM	KEGG_ASCORBATE_AND_ALDARATE_METABOLISM		15	-0.417669	-1.0999	0.352362	0.71029	0.999	9587	tags=73%, list=50%, signal=146%
KEGG_LEUKOCYTE_TRANSENDOTHELIAL_MIGRATION	KEGG_LEUKOCYTE_TRANSENDOTHELIAL_MIGRATION		106	-0.276965	-1.09323	0.314961	0.713245	0.999	5011	tags=34%, list=26%, signal=46%
KEGG_NOD_LIKE_RECEPTOR_SIGNALING_PATHWAY	KEGG_NOD_LIKE_RECEPTOR_SIGNALING_PATHWAY		56	-0.306374	-1.08194	0.366279	0.728047	0.999	5232	tags=34%, list=27%, signal=46%
KEGG_ABC_TRANSPORTERS	KEGG_ABC_TRANSPORTERS		43	-0.301023	-1.08126	0.370221	0.714167	0.999	6527	tags=44%, list=34%, signal=67%
KEGG_METABOLISM_OF_XENOBIOTICS_BY_CYTOCHROME_P450	KEGG_METABOLISM_OF_XENOBIOTICS_BY_CYTOCHROME_P450		55	-0.291687	-1.07679	0.337278	0.710989	0.999	4957	tags=38%, list=26%, signal=51%
KEGG_PANTOTHENATE_AND_COA_BIOSYNTHESIS	KEGG_PANTOTHENATE_AND_COA_BIOSYNTHESIS		16	-0.345348	-1.07567	0.368932	0.698801	0.999	7781	tags=56%, list=40%, signal=94%
KEGG_ARGININE_AND_PROLINE_METABOLISM	KEGG_ARGININE_AND_PROLINE_METABOLISM		49	-0.269938	-1.05509	0.375494	0.738363	0.999	1535	tags=16%, list=8%, signal=18%
KEGG_TIGHT_JUNCTION	KEGG_TIGHT_JUNCTION		122	-0.266644	-1.05411	0.411765	0.725431	0.999	5899	tags=38%, list=31%, signal=54%
KEGG_MELANOMA	KEGG_MELANOMA		71	-0.270241	-1.0504	0.377143	0.720715	0.999	8225	tags=51%, list=43%, signal=88%
KEGG_ARACHIDONIC_ACID_METABOLISM	KEGG_ARACHIDONIC_ACID_METABOLISM		52	-0.313507	-1.04613	0.426531	0.71658	0.999	7847	tags=44%, list=41%, signal=74%
KEGG_BIOSYNTHESIS_OF_UNSATURATED_FATTY_ACIDS	KEGG_BIOSYNTHESIS_OF_UNSATURATED_FATTY_ACIDS		17	-0.327137	-1.03347	0.412214	0.734147	1	3896	tags=35%, list=20%, signal=44%
KEGG_TOLL_LIKE_RECEPTOR_SIGNALING_PATHWAY	KEGG_TOLL_LIKE_RECEPTOR_SIGNALING_PATHWAY		93	-0.259182	-1.02771	0.402	0.733825	1	6900	tags=41%, list=36%, signal=63%
KEGG_ALDOSTERONE_REGULATED_SODIUM_REABSORPTION	KEGG_ALDOSTERONE_REGULATED_SODIUM_REABSORPTION		42	-0.297294	-1.02281	0.431373	0.731626	1	5644	tags=38%, list=29%, signal=54%
KEGG_BASAL_CELL_CARCINOMA	KEGG_BASAL_CELL_CARCINOMA		53	-0.270415	-1.0228	0.458574	0.718356	1	5743	tags=36%, list=30%, signal=51%
KEGG_DORSO_VENTRAL_AXIS_FORMATION	KEGG_DORSO_VENTRAL_AXIS_FORMATION		23	-0.32565	-1.01993	0.429126	0.713071	1	6557	tags=48%, list=34%, signal=72%
KEGG_OOCYTE_MEIOSIS	KEGG_OOCYTE_MEIOSIS		101	-0.219699	-0.999315	0.471287	0.749365	1	4746	tags=25%, list=25%, signal=33%
KEGG_SMALL_CELL_LUNG_CANCER	KEGG_SMALL_CELL_LUNG_CANCER		84	-0.242435	-0.992638	0.472549	0.751539	1	5457	tags=33%, list=28%, signal=46%
KEGG_GLYCINE_SERINE_AND_THREONINE_METABOLISM	KEGG_GLYCINE_SERINE_AND_THREONINE_METABOLISM		31	-0.296076	-0.987906	0.501969	0.749825	1	3241	tags=29%, list=17%, signal=35%
KEGG_STARCH_AND_SUCROSE_METABOLISM	KEGG_STARCH_AND_SUCROSE_METABOLISM		35	-0.268816	-0.967758	0.479924	0.78543	1	4957	tags=34%, list=26%, signal=46%
KEGG_COMPLEMENT_AND_COAGULATION_CASCADES	KEGG_COMPLEMENT_AND_COAGULATION_CASCADES		67	-0.253196	-0.956062	0.516569	0.800327	1	5787	tags=33%, list=30%, signal=47%
KEGG_CALCIUM_SIGNALING_PATHWAY	KEGG_CALCIUM_SIGNALING_PATHWAY		170	-0.250103	-0.954738	0.518887	0.79076	1	6731	tags=42%, list=35%, signal=64%
KEGG_APOPTOSIS	KEGG_APOPTOSIS		83	-0.232598	-0.95326	0.545283	0.782124	1	6904	tags=42%, list=36%, signal=65%
KEGG_RIG_I_LIKE_RECEPTOR_SIGNALING_PATHWAY	KEGG_RIG_I_LIKE_RECEPTOR_SIGNALING_PATHWAY		62	-0.233298	-0.950344	0.567677	0.776843	1	2845	tags=19%, list=15%, signal=23%
KEGG_INOSITOL_PHOSPHATE_METABOLISM	KEGG_INOSITOL_PHOSPHATE_METABOLISM		52	-0.245211	-0.944915	0.53816	0.778217	1	283	tags=10%, list=1%, signal=10%
KEGG_TYPE_II_DIABETES_MELLITUS	KEGG_TYPE_II_DIABETES_MELLITUS		44	-0.270156	-0.94295	0.517717	0.770757	1	6841	tags=48%, list=35%, signal=74%
KEGG_FOCAL_ADHESION	KEGG_FOCAL_ADHESION		190	-0.206416	-0.926337	0.59761	0.797649	1	5457	tags=31%, list=28%, signal=42%
KEGG_NOTCH_SIGNALING_PATHWAY	KEGG_NOTCH_SIGNALING_PATHWAY		45	-0.271039	-0.924338	0.549515	0.790376	1	5992	tags=40%, list=31%, signal=58%
KEGG_DRUG_METABOLISM_OTHER_ENZYMES	KEGG_DRUG_METABOLISM_OTHER_ENZYMES		39	-0.275714	-0.91625	0.560729	0.796405	1	5616	tags=41%, list=29%, signal=58%
KEGG_GLYCOSYLPHOSPHATIDYLINOSITOL_GPI_ANCHOR_BIOSYNTHESIS	KEGG_GLYCOSYLPHOSPHATIDYLINOSITOL_GPI_ANCHOR_BIOSYNTHESIS		25	-0.26352	-0.912022	0.582988	0.794889	1	4982	tags=32%, list=26%, signal=43%
KEGG_VIRAL_MYOCARDITIS	KEGG_VIRAL_MYOCARDITIS		67	-0.243681	-0.911777	0.577381	0.784301	1	3003	tags=22%, list=16%, signal=26%
KEGG_MELANOGENESIS	KEGG_MELANOGENESIS		96	-0.231073	-0.911498	0.605941	0.774073	1	4903	tags=28%, list=25%, signal=38%
KEGG_AXON_GUIDANCE	KEGG_AXON_GUIDANCE		126	-0.223672	-0.884504	0.617063	0.822202	1	7729	tags=42%, list=40%, signal=70%
KEGG_PANCREATIC_CANCER	KEGG_PANCREATIC_CANCER		69	-0.218583	-0.875903	0.655512	0.828775	1	7268	tags=41%, list=38%, signal=65%
KEGG_TRYPTOPHAN_METABOLISM	KEGG_TRYPTOPHAN_METABOLISM		38	-0.234884	-0.86663	0.688091	0.838067	1	4430	tags=26%, list=23%, signal=34%
KEGG_T_CELL_RECEPTOR_SIGNALING_PATHWAY	KEGG_T_CELL_RECEPTOR_SIGNALING_PATHWAY		102	-0.213307	-0.860702	0.677866	0.840443	1	4780	tags=25%, list=25%, signal=34%
KEGG_CHRONIC_MYELOID_LEUKEMIA	KEGG_CHRONIC_MYELOID_LEUKEMIA		72	-0.206375	-0.828612	0.758621	0.897937	1	4975	tags=28%, list=26%, signal=37%
KEGG_VASCULAR_SMOOTH_MUSCLE_CONTRACTION	KEGG_VASCULAR_SMOOTH_MUSCLE_CONTRACTION		105	-0.211574	-0.818836	0.740286	0.906808	1	7060	tags=36%, list=37%, signal=57%
KEGG_BASAL_TRANSCRIPTION_FACTORS	KEGG_BASAL_TRANSCRIPTION_FACTORS		31	-0.245355	-0.815519	0.699805	0.902459	1	4552	tags=29%, list=24%, signal=38%
KEGG_GNRH_SIGNALING_PATHWAY	KEGG_GNRH_SIGNALING_PATHWAY		93	-0.224429	-0.810784	0.729293	0.901074	1	7146	tags=42%, list=37%, signal=66%
KEGG_GAP_JUNCTION	KEGG_GAP_JUNCTION		80	-0.222379	-0.803305	0.773737	0.905066	1	7218	tags=43%, list=37%, signal=68%
KEGG_GLYCOSAMINOGLYCAN_BIOSYNTHESIS_HEPARAN_SULFATE	KEGG_GLYCOSAMINOGLYCAN_BIOSYNTHESIS_HEPARAN_SULFATE		26	-0.234614	-0.799757	0.79089	0.901203	1	4076	tags=23%, list=21%, signal=29%
KEGG_ALPHA_LINOLENIC_ACID_METABOLISM	KEGG_ALPHA_LINOLENIC_ACID_METABOLISM		15	-0.280518	-0.799509	0.753036	0.890748	1	6032	tags=33%, list=31%, signal=48%
KEGG_ANTIGEN_PROCESSING_AND_PRESENTATION	KEGG_ANTIGEN_PROCESSING_AND_PRESENTATION		73	-0.216899	-0.796922	0.723447	0.88472	1	5281	tags=32%, list=27%, signal=43%
KEGG_TYROSINE_METABOLISM	KEGG_TYROSINE_METABOLISM		38	-0.221284	-0.780488	0.800399	0.903822	1	3967	tags=26%, list=21%, signal=33%
KEGG_PROGESTERONE_MEDIATED_OOCYTE_MATURATION	KEGG_PROGESTERONE_MEDIATED_OOCYTE_MATURATION		79	-0.182866	-0.7773	0.85119	0.898643	1	3839	tags=20%, list=20%, signal=25%
KEGG_ACUTE_MYELOID_LEUKEMIA	KEGG_ACUTE_MYELOID_LEUKEMIA		56	-0.20784	-0.756902	0.787938	0.922707	1	4780	tags=27%, list=25%, signal=35%
KEGG_MAPK_SIGNALING_PATHWAY	KEGG_MAPK_SIGNALING_PATHWAY		252	-0.169857	-0.752158	0.902041	0.920417	1	4084	tags=22%, list=21%, signal=28%
KEGG_RENAL_CELL_CARCINOMA	KEGG_RENAL_CELL_CARCINOMA		65	-0.186132	-0.744116	0.885375	0.923933	1	5071	tags=29%, list=26%, signal=40%
KEGG_NITROGEN_METABOLISM	KEGG_NITROGEN_METABOLISM		23	-0.232262	-0.711308	0.870445	0.962121	1	7599	tags=48%, list=39%, signal=79%
KEGG_PROXIMAL_TUBULE_BICARBONATE_RECLAMATION	KEGG_PROXIMAL_TUBULE_BICARBONATE_RECLAMATION		23	-0.228732	-0.682356	0.849903	0.989122	1	6197	tags=43%, list=32%, signal=64%
KEGG_LONG_TERM_POTENTIATION	KEGG_LONG_TERM_POTENTIATION		64	-0.175901	-0.658509	0.934021	1	1	7803	tags=41%, list=40%, signal=68%
KEGG_PROSTATE_CANCER	KEGG_PROSTATE_CANCER		88	-0.16097	-0.656791	0.957115	0.995293	1	6890	tags=33%, list=36%, signal=51%
KEGG_GLIOMA	KEGG_GLIOMA		62	-0.171902	-0.653294	0.962227	0.98804	1	4780	tags=21%, list=25%, signal=28%
KEGG_GLYCOSAMINOGLYCAN_BIOSYNTHESIS_CHONDROITIN_SULFATE	KEGG_GLYCOSAMINOGLYCAN_BIOSYNTHESIS_CHONDROITIN_SULFATE		20	-0.207146	-0.650803	0.913628	0.979666	1	4076	tags=20%, list=21%, signal=25%
KEGG_PHOSPHATIDYLINOSITOL_SIGNALING_SYSTEM	KEGG_PHOSPHATIDYLINOSITOL_SIGNALING_SYSTEM		72	-0.165041	-0.624738	0.983673	0.991858	1	2580	tags=13%, list=13%, signal=14%
KEGG_ONE_CARBON_POOL_BY_FOLATE	KEGG_ONE_CARBON_POOL_BY_FOLATE		17	-0.211107	-0.621708	0.946058	0.983875	1	5728	tags=35%, list=30%, signal=50%
KEGG_FC_EPSILON_RI_SIGNALING_PATHWAY	KEGG_FC_EPSILON_RI_SIGNALING_PATHWAY		72	-0.156246	-0.586756	0.985972	0.994179	1	6399	tags=31%, list=33%, signal=46%
KEGG_GLYCOSPHINGOLIPID_BIOSYNTHESIS_LACTO_AND_NEOLACTO_SERIES	KEGG_GLYCOSPHINGOLIPID_BIOSYNTHESIS_LACTO_AND_NEOLACTO_SERIES		25	-0.174575	-0.580742	0.974659	0.986995	1	8830	tags=44%, list=46%, signal=81%
KEGG_ETHER_LIPID_METABOLISM	KEGG_ETHER_LIPID_METABOLISM		26	-0.165319	-0.545212	0.980237	0.990975	1	6032	tags=31%, list=31%, signal=45%
KEGG_B_CELL_RECEPTOR_SIGNALING_PATHWAY	KEGG_B_CELL_RECEPTOR_SIGNALING_PATHWAY		71	-0.131289	-0.543739	0.996154	0.981695	1	4780	tags=21%, list=25%, signal=28%
