# Supplementary material for: RNA Sequence Profiling Reveals Unique Immune and Metabolic Features of Breast Cancer Brain Metastases
Source: Front Oncol. 2021 Aug 26;11:679262. doi: 10.3389/fonc.2021.679262 (PMC8427193; doi:10.3389/fonc.2021.679262)
Supplement: Supplementary Table 6 — The core genes of oxidative phosphorylation pathway enriched in BCBMs compared with BCs. [file Table_6.xlsx]

## Sheet: Sheet1
Supplementary Table 6. The core genes of oxidative phosphorylation pathway enriched in BCBMs compared with BCs.
NAME	PROBE	DESCRIPTION<br>(from dataset)	GENE SYMBOL	GENE_TITLE	RANK IN GENE LIST	RANK METRIC SCORE	RUNNING ES	CORE ENRICHMENT
row_0	NDUFA9	na	null	null	0	0.750929	0.0387066	Yes
row_1	COX4I1	na	null	null	41	0.578008	0.0664171	Yes
row_2	COX6B1	na	null	null	87	0.513219	0.0905277	Yes
row_3	UQCRFS1	na	null	null	163	0.463503	0.110514	Yes
row_4	NDUFB9	na	null	null	194	0.451458	0.132222	Yes
row_5	ATP6V1E1	na	null	null	233	0.435179	0.152674	Yes
row_6	COX5B	na	null	null	328	0.401151	0.168457	Yes
row_7	UQCRB	na	null	null	416	0.383002	0.183668	Yes
row_8	NDUFS2	na	null	null	430	0.379795	0.202568	Yes
row_9	NDUFB2	na	null	null	490	0.365213	0.218321	Yes
row_10	NDUFS3	na	null	null	584	0.349036	0.231469	Yes
row_11	ATP6V1E2	na	null	null	600	0.34619	0.248532	Yes
row_12	NDUFA2	na	null	null	655	0.336756	0.263078	Yes
row_13	NDUFA3	na	null	null	803	0.315712	0.271697	Yes
row_14	ATP6V0D2	na	null	null	813	0.314928	0.287461	Yes
row_15	ATP6AP1	na	null	null	953	0.296896	0.295527	Yes
row_16	ATP6V1B2	na	null	null	970	0.295948	0.309948	Yes
row_17	NDUFS1	na	null	null	981	0.294223	0.324593	Yes
row_18	ATP6V0B	na	null	null	1014	0.290057	0.337878	Yes
row_19	ATP6V0C	na	null	null	1040	0.287728	0.351407	Yes
row_20	UQCRC2	na	null	null	1120	0.27958	0.361704	Yes
row_21	NDUFV1	na	null	null	1136	0.278006	0.375253	Yes
row_22	NDUFV3	na	null	null	1238	0.270631	0.383943	Yes
row_23	NDUFC1	na	null	null	1490	0.248981	0.383707	Yes
row_24	COX7A2	na	null	null	1498	0.24844	0.396148	Yes
row_25	ATP6V0A1	na	null	null	1504	0.247804	0.408661	Yes
row_26	NDUFS6	na	null	null	1635	0.238268	0.414173	Yes
row_27	COX8A	na	null	null	1636	0.238251	0.426454	Yes
row_28	UQCRC1	na	null	null	2019	0.212686	0.417525	Yes
row_29	SDHB	na	null	null	2146	0.202231	0.421388	Yes
row_30	UQCRQ	na	null	null	2453	0.184385	0.414958	Yes
row_31	SDHA	na	null	null	2488	0.182616	0.4226	Yes
row_32	NDUFA10	na	null	null	2556	0.179103	0.428343	Yes
row_33	CYC1	na	null	null	2629	0.175774	0.433654	Yes
row_34	NDUFA7	na	null	null	2683	0.172894	0.439806	Yes
row_35	NDUFS8	na	null	null	2774	0.167764	0.443767	Yes
row_36	NDUFB8	na	null	null	2810	0.165879	0.450495	Yes
row_37	NDUFV2	na	null	null	2837	0.164152	0.457602	Yes
row_38	TCIRG1	na	null	null	2944	0.159195	0.460288	Yes
row_39	COX7A1	na	null	null	3062	0.153007	0.462082	Yes
row_40	ATP6V1C1	na	null	null	3076	0.152007	0.469241	Yes
row_41	NDUFB10	na	null	null	3199	0.146184	0.470423	Yes
row_42	ATP6V0A4	na	null	null	3296	0.141011	0.472692	Yes
row_43	NDUFB6	na	null	null	3361	0.13837	0.476492	Yes
row_44	NDUFS7	na	null	null	3399	0.136597	0.481606	Yes
row_45	LHPP	na	null	null	3518	0.12966	0.482145	Yes
row_46	COX7A2L	na	null	null	3781	0.116764	0.47452	Yes
row_47	COX11	na	null	null	3798	0.115967	0.479665	Yes
row_48	UQCRH	na	null	null	3817	0.115262	0.484669	Yes
row_49	COX6C	na	null	null	3914	0.110211	0.48535	Yes
row_50	ATP6V0E1	na	null	null	4421	0.0882302	0.46355	No
row_51	SDHD	na	null	null	4541	0.0832622	0.461645	No
row_52	NDUFB7	na	null	null	4798	0.0731049	0.452082	No
row_53	COX5A	na	null	null	4907	0.0691397	0.450022	No
row_54	COX8C	na	null	null	5026	0.0644267	0.447199	No
row_55	COX15	na	null	null	5464	0.0478199	0.426908	No
row_56	NDUFA4L2	na	null	null	5536	0.0450227	0.425531	No
row_57	COX10	na	null	null	5854	0.0327432	0.410712	No
row_58	ATP4A	na	null	null	5921	0.030297	0.408837	No
row_59	COX6A1	na	null	null	6000	0.0281745	0.406228	No
row_60	COX7B2	na	null	null	6314	0.0177767	0.390845	No
row_61	COX6A2	na	null	null	6603	0.00767374	0.376244	No
row_62	NDUFB5	na	null	null	6814	0.000498453	0.365334	No
row_63	ATP6V1F	na	null	null	7072	-0.00830389	0.35238	No
row_64	NDUFS4	na	null	null	7087	-0.00895307	0.352112	No
row_65	NDUFA4	na	null	null	8100	-0.0390651	0.301428	No
row_66	ATP6V1G2	na	null	null	8189	-0.0417618	0.298999	No
row_67	ATP6V1H	na	null	null	8439	-0.0492612	0.288572	No
row_68	COX17	na	null	null	8680	-0.0561921	0.278971	No
row_69	NDUFA8	na	null	null	8798	-0.0596376	0.275952	No
row_70	PPA2	na	null	null	9294	-0.0726889	0.253923	No
row_71	NDUFA11	na	null	null	9404	-0.0756364	0.252146	No
row_72	ATP6V0E2	na	null	null	9609	-0.0812778	0.245713	No
row_73	NDUFB3	na	null	null	9828	-0.0875129	0.238872	No
row_74	NDUFC2	na	null	null	11177	-0.125261	0.175135	No
row_75	ATP4B	na	null	null	11229	-0.126655	0.179007	No
row_76	PPA1	na	null	null	11387	-0.131029	0.177586	No
row_77	SDHC	na	null	null	11870	-0.143305	0.159874	No
row_78	ATP12A	na	null	null	11931	-0.144831	0.164215	No
row_79	ATP6V0D1	na	null	null	12196	-0.151891	0.158297	No
row_80	COX7B	na	null	null	12232	-0.153387	0.16438	No
row_81	ATP6V1G1	na	null	null	12313	-0.155616	0.168236	No
row_82	ATP6V1C2	na	null	null	12598	-0.1631	0.161854	No
row_83	ATP6V1G3	na	null	null	12848	-0.169935	0.157647	No
row_84	NDUFAB1	na	null	null	13074	-0.176054	0.155006	No
row_85	NDUFS5	na	null	null	13136	-0.177919	0.161	No
row_86	COX4I2	na	null	null	13347	-0.183673	0.159532	No
row_87	ATP6V1A	na	null	null	13496	-0.18758	0.161495	No
row_88	NDUFA1	na	null	null	14136	-0.205992	0.138838	No
row_89	NDUFA5	na	null	null	14380	-0.21314	0.137171	No
row_90	ATP6V1D	na	null	null	14714	-0.223255	0.131338	No
row_91	NDUFA6	na	null	null	15062	-0.233292	0.125294	No
row_92	COX7C	na	null	null	15139	-0.235942	0.133498	No
row_93	NDUFB1	na	null	null	17437	-0.324297	0.0306036	No
row_94	ATP6V1B1	na	null	null	17774	-0.339673	0.0306157	No
row_95	COX6B2	na	null	null	18961	-0.451521	-0.00786869	No
row_96	ATP6V0A2	na	null	null	19134	-0.494116	0.00864406	No
