# Supplementary material for: RNA Sequence Profiling Reveals Unique Immune and Metabolic Features of Breast Cancer Brain Metastases
Source: Front Oncol. 2021 Aug 26;11:679262. doi: 10.3389/fonc.2021.679262 (PMC8427193; doi:10.3389/fonc.2021.679262)
Supplement: Supplementary Table 7 — The results of DEGs crossed with core genes in oxidative phosphorylation pathway enriched in BCBMs compared with BCs. [file Table_7.xlsx]

## Sheet: Sheet1
Supplementary Table 7. The results of DEGs crossed with core genes in oxidative phosphorylation pathway enriched in BCBMs compared with BCs.
Gene	logFC	logCPM	PValue	FDR	Core gene in oxidative phosphorylation
COX6B1	2.28599	4.08659	6.04e-06	0.00154332	Yes
UQCRFS1	1.61427	8.13725	3.64e-05	0.00455744	Yes
COX4I1	1.40327	5.9776	0.000228911	0.0158895	Yes
NDUFV1	1.31577	5.67814	0.000340386	0.019261	Yes
ATP6V0A1	1.20106	6.21887	0.00112985	0.038726	Yes
NDUFA9	1.13751	7.40893	4.01e-05	0.0048403	Yes
