# Supplementary material for: RNA Sequence Profiling Reveals Unique Immune and Metabolic Features of Breast Cancer Brain Metastases
Source: Front Oncol. 2021 Aug 26;11:679262. doi: 10.3389/fonc.2021.679262 (PMC8427193; doi:10.3389/fonc.2021.679262)
Supplement: Supplementary Table 8 — The results of gene set enrichment analysis in BCBMs compared with BCEMs (GSE14017 and GSE14018). The normalized enrichment score (NES) represented the degree of enrichment of the KEGG pathway in BCBMs compared with BCs. P values corresponding to each NES were determined by the Fisher’s exact test (1000 permutation) in GSEA. Adjusted P values corresponding to each NES were determined by Benjamini-Hochberg (BH) correction in GSEA. [file Table_8.xlsx]

## Sheet: Sheet1
Supplementary Table 8. The results of gene set enrichment analysis in BCBMs compared with BCEMs (GSE14017 and GSE14018).
GSE14017
NAME	GS<br> follow link to MSigDB	GS DETAILS	SIZE	ES	NES	NOM p-val	FDR q-val	FWER p-val	RANK AT MAX	LEADING EDGE
KEGG_HOMOLOGOUS_RECOMBINATION	KEGG_HOMOLOGOUS_RECOMBINATION	Details ...	26	0.61721	1.57321	0.0207469	0.492574	0.481	3841	tags=54%, list=18%, signal=65%
KEGG_DNA_REPLICATION	KEGG_DNA_REPLICATION	Details ...	36	0.694318	1.49174	0.0665362	0.549565	0.698	3235	tags=61%, list=15%, signal=72%
KEGG_RNA_POLYMERASE	KEGG_RNA_POLYMERASE	Details ...	28	0.515334	1.44365	0.101215	0.555881	0.813	8202	tags=82%, list=38%, signal=132%
KEGG_AMINOACYL_TRNA_BIOSYNTHESIS	KEGG_AMINOACYL_TRNA_BIOSYNTHESIS	Details ...	21	0.539388	1.38005	0.138144	0.671063	0.894	5433	tags=57%, list=25%, signal=76%
KEGG_CELL_CYCLE	KEGG_CELL_CYCLE	Details ...	122	0.538701	1.37926	0.107356	0.539895	0.895	3472	tags=40%, list=16%, signal=48%
KEGG_SPLICEOSOME	KEGG_SPLICEOSOME	Details ...	115	0.437182	1.34246	0.147228	0.579572	0.933	5519	tags=45%, list=25%, signal=60%
KEGG_GLYOXYLATE_AND_DICARBOXYLATE_METABOLISM	KEGG_GLYOXYLATE_AND_DICARBOXYLATE_METABOLISM	Details ...	16	0.503587	1.32711	0.161943	0.546242	0.945	4075	tags=44%, list=19%, signal=54%
KEGG_MISMATCH_REPAIR	KEGG_MISMATCH_REPAIR	Details ...	22	0.595386	1.29536	0.2	0.578169	0.963	3230	tags=50%, list=15%, signal=59%
KEGG_BIOSYNTHESIS_OF_UNSATURATED_FATTY_ACIDS	KEGG_BIOSYNTHESIS_OF_UNSATURATED_FATTY_ACIDS	Details ...	17	0.509953	1.28561	0.145299	0.544253	0.968	1644	tags=29%, list=8%, signal=32%
KEGG_OLFACTORY_TRANSDUCTION	KEGG_OLFACTORY_TRANSDUCTION	Details ...	107	0.319211	1.26787	0.197917	0.540412	0.971	8797	tags=50%, list=41%, signal=83%
KEGG_BASE_EXCISION_REPAIR	KEGG_BASE_EXCISION_REPAIR	Details ...	32	0.473617	1.25072	0.203219	0.539482	0.981	4251	tags=50%, list=20%, signal=62%
KEGG_RNA_DEGRADATION	KEGG_RNA_DEGRADATION	Details ...	54	0.432439	1.2318	0.230019	0.545269	0.986	4486	tags=37%, list=21%, signal=47%
KEGG_PYRIMIDINE_METABOLISM	KEGG_PYRIMIDINE_METABOLISM	Details ...	92	0.341371	1.14712	0.258064	0.745746	0.996	4251	tags=40%, list=20%, signal=50%
KEGG_STEROID_BIOSYNTHESIS	KEGG_STEROID_BIOSYNTHESIS	Details ...	16	0.6003	1.11177	0.370763	0.806013	0.996	2705	tags=44%, list=12%, signal=50%
KEGG_CYSTEINE_AND_METHIONINE_METABOLISM	KEGG_CYSTEINE_AND_METHIONINE_METABOLISM	Details ...	34	0.3761	1.10061	0.336614	0.787199	0.997	3447	tags=32%, list=16%, signal=38%
KEGG_MATURITY_ONSET_DIABETES_OF_THE_YOUNG	KEGG_MATURITY_ONSET_DIABETES_OF_THE_YOUNG	Details ...	23	0.492056	1.08583	0.363817	0.783912	0.999	1023	tags=17%, list=5%, signal=18%
KEGG_NUCLEOTIDE_EXCISION_REPAIR	KEGG_NUCLEOTIDE_EXCISION_REPAIR	Details ...	43	0.388721	1.07208	0.403846	0.778157	0.999	3230	tags=28%, list=15%, signal=33%
KEGG_ONE_CARBON_POOL_BY_FOLATE	KEGG_ONE_CARBON_POOL_BY_FOLATE	Details ...	16	0.450193	1.06962	0.406814	0.741221	0.999	4693	tags=50%, list=22%, signal=64%
KEGG_OOCYTE_MEIOSIS	KEGG_OOCYTE_MEIOSIS	Details ...	107	0.321238	1.04107	0.365385	0.779986	0.999	2562	tags=20%, list=12%, signal=22%
KEGG_LYSINE_DEGRADATION	KEGG_LYSINE_DEGRADATION	Details ...	39	0.342523	1.01209	0.442344	0.819508	0.999	2583	tags=26%, list=12%, signal=29%
KEGG_NON_SMALL_CELL_LUNG_CANCER	KEGG_NON_SMALL_CELL_LUNG_CANCER		54	0.289189	0.972062	0.498969	0.89239	1	2322	tags=19%, list=11%, signal=21%
KEGG_OXIDATIVE_PHOSPHORYLATION	KEGG_OXIDATIVE_PHOSPHORYLATION		95	0.302314	0.960193	0.498973	0.885714	1	4189	tags=26%, list=19%, signal=32%
KEGG_PARKINSONS_DISEASE	KEGG_PARKINSONS_DISEASE		93	0.306475	0.950682	0.512922	0.874628	1	4189	tags=25%, list=19%, signal=31%
KEGG_HUNTINGTONS_DISEASE	KEGG_HUNTINGTONS_DISEASE		152	0.25821	0.934678	0.516327	0.880951	1	5569	tags=30%, list=26%, signal=40%
KEGG_BASAL_TRANSCRIPTION_FACTORS	KEGG_BASAL_TRANSCRIPTION_FACTORS		32	0.308706	0.929366	0.54054	0.859767	1	4056	tags=31%, list=19%, signal=38%
KEGG_PURINE_METABOLISM	KEGG_PURINE_METABOLISM		146	0.253839	0.920948	0.615385	0.847942	1	3604	tags=27%, list=17%, signal=33%
KEGG_ERBB_SIGNALING_PATHWAY	KEGG_ERBB_SIGNALING_PATHWAY		86	0.270513	0.898135	0.652174	0.872407	1	5462	tags=36%, list=25%, signal=48%
KEGG_TASTE_TRANSDUCTION	KEGG_TASTE_TRANSDUCTION		44	0.248332	0.884712	0.626804	0.873453	1	5852	tags=30%, list=27%, signal=40%
KEGG_PROGESTERONE_MEDIATED_OOCYTE_MATURATION	KEGG_PROGESTERONE_MEDIATED_OOCYTE_MATURATION		83	0.286133	0.883414	0.662879	0.846167	1	2562	tags=22%, list=12%, signal=25%
KEGG_INSULIN_SIGNALING_PATHWAY	KEGG_INSULIN_SIGNALING_PATHWAY		134	0.231099	0.830596	0.841667	0.939214	1	2422	tags=17%, list=11%, signal=19%
KEGG_PROTEASOME	KEGG_PROTEASOME		40	0.284862	0.806424	0.708835	0.962597	1	4858	tags=35%, list=22%, signal=45%
KEGG_REGULATION_OF_AUTOPHAGY	KEGG_REGULATION_OF_AUTOPHAGY		31	0.21817	0.790995	0.753425	0.963071	1	1938	tags=13%, list=9%, signal=14%
KEGG_MTOR_SIGNALING_PATHWAY	KEGG_MTOR_SIGNALING_PATHWAY		49	0.258432	0.786172	0.84696	0.943728	1	2074	tags=22%, list=10%, signal=25%
KEGG_TERPENOID_BACKBONE_BIOSYNTHESIS	KEGG_TERPENOID_BACKBONE_BIOSYNTHESIS		15	0.353231	0.761539	0.760563	0.960025	1	2583	tags=33%, list=12%, signal=38%
KEGG_GLYCOSPHINGOLIPID_BIOSYNTHESIS_LACTO_AND_NEOLACTO_SERIES	KEGG_GLYCOSPHINGOLIPID_BIOSYNTHESIS_LACTO_AND_NEOLACTO_SERIES		25	0.303823	0.756378	0.808943	0.940983	1	4049	tags=24%, list=19%, signal=29%
KEGG_GLYCINE_SERINE_AND_THREONINE_METABOLISM	KEGG_GLYCINE_SERINE_AND_THREONINE_METABOLISM		31	0.290858	0.737458	0.834297	0.944232	1	1725	tags=19%, list=8%, signal=21%
KEGG_TIGHT_JUNCTION	KEGG_TIGHT_JUNCTION		127	0.222849	0.737217	0.941558	0.918853	1	3769	tags=21%, list=17%, signal=26%
KEGG_PROTEIN_EXPORT	KEGG_PROTEIN_EXPORT		22	0.27644	0.704742	0.815842	0.934502	1	1044	tags=9%, list=5%, signal=10%
KEGG_PENTOSE_AND_GLUCURONATE_INTERCONVERSIONS	KEGG_PENTOSE_AND_GLUCURONATE_INTERCONVERSIONS		16	0.28686	0.656959	0.945455	0.955721	1	4879	tags=44%, list=23%, signal=56%
KEGG_CITRATE_CYCLE_TCA_CYCLE	KEGG_CITRATE_CYCLE_TCA_CYCLE		30	0.249734	0.621609	0.882239	0.955678	1	3399	tags=20%, list=16%, signal=24%
KEGG_ANTIGEN_PROCESSING_AND_PRESENTATION	KEGG_ANTIGEN_PROCESSING_AND_PRESENTATION	Details ...	74	-0.666241	-1.82374	0	0.0880217	0.057	2781	tags=34%, list=13%, signal=39%
KEGG_HEMATOPOIETIC_CELL_LINEAGE	KEGG_HEMATOPOIETIC_CELL_LINEAGE	Details ...	83	-0.706853	-1.78064	0	0.0922285	0.099	3205	tags=47%, list=15%, signal=55%
KEGG_CYTOKINE_CYTOKINE_RECEPTOR_INTERACTION	KEGG_CYTOKINE_CYTOKINE_RECEPTOR_INTERACTION	Details ...	250	-0.609309	-1.75366	0	0.0869307	0.126	3450	tags=37%, list=16%, signal=43%
KEGG_VIRAL_MYOCARDITIS	KEGG_VIRAL_MYOCARDITIS	Details ...	65	-0.682789	-1.71282	0.00201207	0.0997714	0.18	2781	tags=42%, list=13%, signal=48%
KEGG_LEISHMANIA_INFECTION	KEGG_LEISHMANIA_INFECTION	Details ...	66	-0.733006	-1.69462	0.002	0.095128	0.213	3414	tags=53%, list=16%, signal=63%
KEGG_TGF_BETA_SIGNALING_PATHWAY	KEGG_TGF_BETA_SIGNALING_PATHWAY	Details ...	81	-0.686043	-1.67654	0	0.0957451	0.242	1133	tags=25%, list=5%, signal=26%
KEGG_TYPE_I_DIABETES_MELLITUS	KEGG_TYPE_I_DIABETES_MELLITUS	Details ...	39	-0.773608	-1.67493	0.00417537	0.0834546	0.245	2781	tags=46%, list=13%, signal=53%
KEGG_HYPERTROPHIC_CARDIOMYOPATHY_HCM	KEGG_HYPERTROPHIC_CARDIOMYOPATHY_HCM	Details ...	81	-0.577525	-1.66927	0.00421941	0.0765144	0.257	2668	tags=33%, list=12%, signal=38%
KEGG_FOCAL_ADHESION	KEGG_FOCAL_ADHESION	Details ...	194	-0.611554	-1.66589	0	0.0699981	0.259	2955	tags=41%, list=14%, signal=47%
KEGG_DILATED_CARDIOMYOPATHY	KEGG_DILATED_CARDIOMYOPATHY	Details ...	88	-0.572971	-1.65978	0.00426439	0.0678749	0.273	2668	tags=34%, list=12%, signal=39%
KEGG_GRAFT_VERSUS_HOST_DISEASE	KEGG_GRAFT_VERSUS_HOST_DISEASE	Details ...	35	-0.803899	-1.65915	0.00203666	0.0624799	0.277	2781	tags=54%, list=13%, signal=62%
KEGG_INTESTINAL_IMMUNE_NETWORK_FOR_IGA_PRODUCTION	KEGG_INTESTINAL_IMMUNE_NETWORK_FOR_IGA_PRODUCTION	Details ...	44	-0.769497	-1.65602	0.00205761	0.059777	0.285	2047	tags=45%, list=9%, signal=50%
KEGG_AUTOIMMUNE_THYROID_DISEASE	KEGG_AUTOIMMUNE_THYROID_DISEASE	Details ...	46	-0.695427	-1.65308	0.0142857	0.057427	0.292	2781	tags=37%, list=13%, signal=42%
KEGG_JAK_STAT_SIGNALING_PATHWAY	KEGG_JAK_STAT_SIGNALING_PATHWAY	Details ...	152	-0.466698	-1.6432	0.00621118	0.0594243	0.31	3962	tags=31%, list=18%, signal=38%
KEGG_MAPK_SIGNALING_PATHWAY	KEGG_MAPK_SIGNALING_PATHWAY	Details ...	254	-0.462956	-1.63238	0	0.0626394	0.332	3892	tags=33%, list=18%, signal=40%
KEGG_SYSTEMIC_LUPUS_ERYTHEMATOSUS	KEGG_SYSTEMIC_LUPUS_ERYTHEMATOSUS	Details ...	50	-0.747113	-1.63146	0.00404858	0.059284	0.337	2041	tags=42%, list=9%, signal=46%
KEGG_ARACHIDONIC_ACID_METABOLISM	KEGG_ARACHIDONIC_ACID_METABOLISM	Details ...	50	-0.684966	-1.62975	0.004	0.0568755	0.34	1879	tags=38%, list=9%, signal=42%
KEGG_ALLOGRAFT_REJECTION	KEGG_ALLOGRAFT_REJECTION	Details ...	33	-0.788991	-1.62366	0.00613497	0.057638	0.359	2781	tags=52%, list=13%, signal=59%
KEGG_NATURAL_KILLER_CELL_MEDIATED_CYTOTOXICITY	KEGG_NATURAL_KILLER_CELL_MEDIATED_CYTOTOXICITY	Details ...	128	-0.472813	-1.62226	0.0323232	0.0555775	0.364	3647	tags=30%, list=17%, signal=36%
KEGG_PRIMARY_IMMUNODEFICIENCY	KEGG_PRIMARY_IMMUNODEFICIENCY	Details ...	35	-0.570115	-1.61553	0.055336	0.0571223	0.38	4123	tags=43%, list=19%, signal=53%
KEGG_GLYCOSAMINOGLYCAN_BIOSYNTHESIS_CHONDROITIN_SULFATE	KEGG_GLYCOSAMINOGLYCAN_BIOSYNTHESIS_CHONDROITIN_SULFATE		22	-0.718997	-1.60487	0.0191898	0.060961	0.406	3457	tags=55%, list=16%, signal=65%
KEGG_FC_GAMMA_R_MEDIATED_PHAGOCYTOSIS	KEGG_FC_GAMMA_R_MEDIATED_PHAGOCYTOSIS		90	-0.516409	-1.58607	0.0123457	0.0715226	0.448	4786	tags=49%, list=22%, signal=63%
KEGG_ASTHMA	KEGG_ASTHMA		26	-0.792133	-1.575	0.0122449	0.0758082	0.48	1734	tags=42%, list=8%, signal=46%
KEGG_LYSOSOME	KEGG_LYSOSOME		116	-0.524073	-1.57442	0.0177866	0.0731883	0.481	3866	tags=41%, list=18%, signal=49%
KEGG_ECM_RECEPTOR_INTERACTION	KEGG_ECM_RECEPTOR_INTERACTION		81	-0.738194	-1.57425	0.0150862	0.0704171	0.483	2642	tags=57%, list=12%, signal=64%
KEGG_TOLL_LIKE_RECEPTOR_SIGNALING_PATHWAY	KEGG_TOLL_LIKE_RECEPTOR_SIGNALING_PATHWAY		96	-0.570516	-1.57214	0.0203666	0.0688665	0.485	4677	tags=44%, list=22%, signal=56%
KEGG_ETHER_LIPID_METABOLISM	KEGG_ETHER_LIPID_METABOLISM		25	-0.651145	-1.55892	0.00803213	0.0760837	0.523	1807	tags=28%, list=8%, signal=31%
KEGG_APOPTOSIS	KEGG_APOPTOSIS		86	-0.490315	-1.54812	0.0120968	0.0816824	0.564	4487	tags=43%, list=21%, signal=54%
KEGG_LEUKOCYTE_TRANSENDOTHELIAL_MIGRATION	KEGG_LEUKOCYTE_TRANSENDOTHELIAL_MIGRATION		112	-0.553571	-1.53875	0.0164271	0.085511	0.586	3489	tags=39%, list=16%, signal=47%
KEGG_AXON_GUIDANCE	KEGG_AXON_GUIDANCE		128	-0.46465	-1.52829	0.00211864	0.0924944	0.615	3033	tags=28%, list=14%, signal=33%
KEGG_CELL_ADHESION_MOLECULES_CAMS	KEGG_CELL_ADHESION_MOLECULES_CAMS		125	-0.591348	-1.52695	0.0185567	0.0906632	0.622	2781	tags=38%, list=13%, signal=44%
KEGG_FC_EPSILON_RI_SIGNALING_PATHWAY	KEGG_FC_EPSILON_RI_SIGNALING_PATHWAY		73	-0.449944	-1.51679	0.0227743	0.0960575	0.65	4246	tags=38%, list=20%, signal=48%
KEGG_REGULATION_OF_ACTIN_CYTOSKELETON	KEGG_REGULATION_OF_ACTIN_CYTOSKELETON		208	-0.430327	-1.51071	0.0126316	0.099629	0.666	5055	tags=44%, list=23%, signal=57%
KEGG_GLYCOSAMINOGLYCAN_DEGRADATION	KEGG_GLYCOSAMINOGLYCAN_DEGRADATION		20	-0.568954	-1.50855	0.0550847	0.0988619	0.673	2285	tags=30%, list=11%, signal=34%
KEGG_NOD_LIKE_RECEPTOR_SIGNALING_PATHWAY	KEGG_NOD_LIKE_RECEPTOR_SIGNALING_PATHWAY		60	-0.584645	-1.50688	0.0441767	0.0978461	0.676	3635	tags=38%, list=17%, signal=46%
KEGG_VEGF_SIGNALING_PATHWAY	KEGG_VEGF_SIGNALING_PATHWAY		71	-0.450705	-1.49637	0.0222222	0.10415	0.703	4677	tags=41%, list=22%, signal=52%
KEGG_PATHWAYS_IN_CANCER	KEGG_PATHWAYS_IN_CANCER		318	-0.432035	-1.47648	0.00811359	0.119906	0.738	3572	tags=31%, list=16%, signal=37%
KEGG_NICOTINATE_AND_NICOTINAMIDE_METABOLISM	KEGG_NICOTINATE_AND_NICOTINAMIDE_METABOLISM		23	-0.581439	-1.45671	0.0294737	0.136616	0.783	2659	tags=35%, list=12%, signal=40%
KEGG_ENDOCYTOSIS	KEGG_ENDOCYTOSIS		170	-0.416419	-1.45429	0.00980392	0.135962	0.787	4064	tags=35%, list=19%, signal=42%
KEGG_PROPANOATE_METABOLISM	KEGG_PROPANOATE_METABOLISM		31	-0.551275	-1.45162	0.0641822	0.135365	0.793	4857	tags=48%, list=22%, signal=62%
KEGG_COMPLEMENT_AND_COAGULATION_CASCADES	KEGG_COMPLEMENT_AND_COAGULATION_CASCADES		67	-0.698709	-1.42659	0.0558882	0.160971	0.829	2041	tags=36%, list=9%, signal=39%
KEGG_VASCULAR_SMOOTH_MUSCLE_CONTRACTION	KEGG_VASCULAR_SMOOTH_MUSCLE_CONTRACTION		104	-0.41781	-1.4254	0.0410678	0.158624	0.829	2495	tags=19%, list=12%, signal=22%
KEGG_B_CELL_RECEPTOR_SIGNALING_PATHWAY	KEGG_B_CELL_RECEPTOR_SIGNALING_PATHWAY		75	-0.439406	-1.41679	0.0671785	0.16487	0.841	4677	tags=41%, list=22%, signal=53%
KEGG_CHEMOKINE_SIGNALING_PATHWAY	KEGG_CHEMOKINE_SIGNALING_PATHWAY		179	-0.444675	-1.40103	0.0679012	0.180034	0.87	4177	tags=39%, list=19%, signal=47%
KEGG_CALCIUM_SIGNALING_PATHWAY	KEGG_CALCIUM_SIGNALING_PATHWAY		172	-0.361678	-1.40061	0.0224949	0.17645	0.87	4456	tags=30%, list=21%, signal=37%
KEGG_VALINE_LEUCINE_AND_ISOLEUCINE_DEGRADATION	KEGG_VALINE_LEUCINE_AND_ISOLEUCINE_DEGRADATION		43	-0.543786	-1.3899	0.112016	0.185676	0.882	4857	tags=58%, list=22%, signal=75%
KEGG_RENIN_ANGIOTENSIN_SYSTEM	KEGG_RENIN_ANGIOTENSIN_SYSTEM		17	-0.604194	-1.3757	0.0805785	0.199454	0.893	1091	tags=24%, list=5%, signal=25%
KEGG_NEUROACTIVE_LIGAND_RECEPTOR_INTERACTION	KEGG_NEUROACTIVE_LIGAND_RECEPTOR_INTERACTION		262	-0.342499	-1.35269	0.0767677	0.226294	0.909	1718	tags=13%, list=8%, signal=14%
KEGG_PRION_DISEASES	KEGG_PRION_DISEASES		34	-0.586345	-1.34947	0.131313	0.225945	0.909	2626	tags=35%, list=12%, signal=40%
KEGG_NITROGEN_METABOLISM	KEGG_NITROGEN_METABOLISM		22	-0.544862	-1.34876	0.0705645	0.2224	0.911	3815	tags=41%, list=18%, signal=50%
KEGG_ADIPOCYTOKINE_SIGNALING_PATHWAY	KEGG_ADIPOCYTOKINE_SIGNALING_PATHWAY		66	-0.436617	-1.34863	0.0822785	0.218136	0.911	2526	tags=20%, list=12%, signal=22%
KEGG_HEDGEHOG_SIGNALING_PATHWAY	KEGG_HEDGEHOG_SIGNALING_PATHWAY		53	-0.462	-1.34602	0.0905512	0.217814	0.914	4699	tags=40%, list=22%, signal=50%
KEGG_CYTOSOLIC_DNA_SENSING_PATHWAY	KEGG_CYTOSOLIC_DNA_SENSING_PATHWAY		50	-0.47449	-1.34443	0.131115	0.216141	0.914	3394	tags=26%, list=16%, signal=31%
KEGG_PROSTATE_CANCER	KEGG_PROSTATE_CANCER		89	-0.409196	-1.34238	0.0666667	0.214826	0.915	4177	tags=33%, list=19%, signal=40%
KEGG_VASOPRESSIN_REGULATED_WATER_REABSORPTION	KEGG_VASOPRESSIN_REGULATED_WATER_REABSORPTION		44	-0.431138	-1.33787	0.112426	0.216203	0.921	3872	tags=32%, list=18%, signal=39%
KEGG_T_CELL_RECEPTOR_SIGNALING_PATHWAY	KEGG_T_CELL_RECEPTOR_SIGNALING_PATHWAY		107	-0.358412	-1.3325	0.0828516	0.219137	0.925	4697	tags=34%, list=22%, signal=43%
KEGG_NOTCH_SIGNALING_PATHWAY	KEGG_NOTCH_SIGNALING_PATHWAY		46	-0.368399	-1.328	0.0778689	0.221215	0.928	4968	tags=35%, list=23%, signal=45%
KEGG_MELANOMA	KEGG_MELANOMA		71	-0.427034	-1.31851	0.0507099	0.230807	0.936	4177	tags=39%, list=19%, signal=49%
KEGG_SMALL_CELL_LUNG_CANCER	KEGG_SMALL_CELL_LUNG_CANCER		84	-0.396196	-1.31439	0.0473251	0.232139	0.937	2664	tags=31%, list=12%, signal=35%
KEGG_ARRHYTHMOGENIC_RIGHT_VENTRICULAR_CARDIOMYOPATHY_ARVC	KEGG_ARRHYTHMOGENIC_RIGHT_VENTRICULAR_CARDIOMYOPATHY_ARVC		72	-0.445708	-1.30801	0.0914761	0.23719	0.94	2642	tags=28%, list=12%, signal=32%
KEGG_GNRH_SIGNALING_PATHWAY	KEGG_GNRH_SIGNALING_PATHWAY		92	-0.356076	-1.3028	0.0614754	0.240395	0.943	2798	tags=20%, list=13%, signal=22%
KEGG_FATTY_ACID_METABOLISM	KEGG_FATTY_ACID_METABOLISM		40	-0.497375	-1.2985	0.127202	0.242449	0.946	4857	tags=48%, list=22%, signal=61%
KEGG_COLORECTAL_CANCER	KEGG_COLORECTAL_CANCER		62	-0.441542	-1.2907	0.147059	0.249204	0.953	4677	tags=44%, list=22%, signal=55%
KEGG_PPAR_SIGNALING_PATHWAY	KEGG_PPAR_SIGNALING_PATHWAY		66	-0.491094	-1.28947	0.0833333	0.247068	0.954	1960	tags=24%, list=9%, signal=27%
KEGG_BASAL_CELL_CARCINOMA	KEGG_BASAL_CELL_CARCINOMA		52	-0.440375	-1.28692	0.154167	0.246645	0.955	4572	tags=37%, list=21%, signal=46%
KEGG_PYRUVATE_METABOLISM	KEGG_PYRUVATE_METABOLISM		39	-0.450703	-1.27905	0.154867	0.253886	0.959	4857	tags=33%, list=22%, signal=43%
KEGG_DRUG_METABOLISM_CYTOCHROME_P450	KEGG_DRUG_METABOLISM_CYTOCHROME_P450		58	-0.547121	-1.27401	0.12253	0.257106	0.962	2460	tags=31%, list=11%, signal=35%
KEGG_RIBOFLAVIN_METABOLISM	KEGG_RIBOFLAVIN_METABOLISM		15	-0.560856	-1.26092	0.132797	0.271839	0.966	2662	tags=27%, list=12%, signal=30%
KEGG_BETA_ALANINE_METABOLISM	KEGG_BETA_ALANINE_METABOLISM		22	-0.497984	-1.25927	0.139186	0.269896	0.966	3664	tags=41%, list=17%, signal=49%
KEGG_INOSITOL_PHOSPHATE_METABOLISM	KEGG_INOSITOL_PHOSPHATE_METABOLISM		54	-0.374337	-1.24821	0.156504	0.2813	0.969	5616	tags=46%, list=26%, signal=62%
KEGG_METABOLISM_OF_XENOBIOTICS_BY_CYTOCHROME_P450	KEGG_METABOLISM_OF_XENOBIOTICS_BY_CYTOCHROME_P450		55	-0.533138	-1.24535	0.141717	0.281791	0.971	4062	tags=42%, list=19%, signal=51%
KEGG_LONG_TERM_DEPRESSION	KEGG_LONG_TERM_DEPRESSION		62	-0.368598	-1.22219	0.149378	0.313369	0.978	5560	tags=37%, list=26%, signal=50%
KEGG_GAP_JUNCTION	KEGG_GAP_JUNCTION		84	-0.376374	-1.20265	0.17759	0.340467	0.983	2011	tags=19%, list=9%, signal=21%
KEGG_TYPE_II_DIABETES_MELLITUS	KEGG_TYPE_II_DIABETES_MELLITUS		45	-0.385672	-1.19903	0.203557	0.341767	0.983	4677	tags=36%, list=22%, signal=45%
KEGG_THYROID_CANCER	KEGG_THYROID_CANCER		29	-0.442695	-1.18222	0.234086	0.365435	0.987	4677	tags=41%, list=22%, signal=53%
KEGG_GLYCOLYSIS_GLUCONEOGENESIS	KEGG_GLYCOLYSIS_GLUCONEOGENESIS		61	-0.385296	-1.17437	0.256311	0.373829	0.99	4857	tags=31%, list=22%, signal=40%
KEGG_SNARE_INTERACTIONS_IN_VESICULAR_TRANSPORT	KEGG_SNARE_INTERACTIONS_IN_VESICULAR_TRANSPORT		37	-0.376551	-1.17041	0.225806	0.375598	0.99	4291	tags=41%, list=20%, signal=50%
KEGG_LINOLEIC_ACID_METABOLISM	KEGG_LINOLEIC_ACID_METABOLISM		23	-0.543709	-1.16554	0.263473	0.379035	0.991	986	tags=13%, list=5%, signal=14%
KEGG_WNT_SIGNALING_PATHWAY	KEGG_WNT_SIGNALING_PATHWAY		146	-0.352104	-1.15333	0.229039	0.394557	0.993	2597	tags=17%, list=12%, signal=19%
KEGG_MELANOGENESIS	KEGG_MELANOGENESIS		96	-0.349983	-1.14672	0.2	0.401407	0.994	3101	tags=21%, list=14%, signal=24%
KEGG_AMYOTROPHIC_LATERAL_SCLEROSIS_ALS	KEGG_AMYOTROPHIC_LATERAL_SCLEROSIS_ALS		52	-0.366033	-1.14388	0.257367	0.401461	0.995	4535	tags=33%, list=21%, signal=41%
KEGG_SPHINGOLIPID_METABOLISM	KEGG_SPHINGOLIPID_METABOLISM		31	-0.474907	-1.13582	0.284294	0.41014	0.998	1509	tags=29%, list=7%, signal=31%
KEGG_PHENYLALANINE_METABOLISM	KEGG_PHENYLALANINE_METABOLISM		16	-0.468981	-1.12844	0.237603	0.417596	0.998	2745	tags=31%, list=13%, signal=36%
KEGG_GALACTOSE_METABOLISM	KEGG_GALACTOSE_METABOLISM		25	-0.341825	-1.12429	0.301455	0.420285	0.999	4516	tags=36%, list=21%, signal=45%
KEGG_GLUTATHIONE_METABOLISM	KEGG_GLUTATHIONE_METABOLISM		47	-0.424227	-1.12177	0.272727	0.419583	0.999	3516	tags=43%, list=16%, signal=51%
KEGG_PROXIMAL_TUBULE_BICARBONATE_RECLAMATION	KEGG_PROXIMAL_TUBULE_BICARBONATE_RECLAMATION		22	-0.448445	-1.12075	0.285124	0.416668	0.999	1831	tags=23%, list=8%, signal=25%
KEGG_ADHERENS_JUNCTION	KEGG_ADHERENS_JUNCTION		66	-0.380266	-1.10477	0.307851	0.439364	1	2018	tags=20%, list=9%, signal=22%
KEGG_PANCREATIC_CANCER	KEGG_PANCREATIC_CANCER		69	-0.347642	-1.0992	0.258383	0.444451	1	4177	tags=36%, list=19%, signal=45%
KEGG_BLADDER_CANCER	KEGG_BLADDER_CANCER		41	-0.411669	-1.06902	0.350101	0.496224	1	3486	tags=37%, list=16%, signal=44%
KEGG_RENAL_CELL_CARCINOMA	KEGG_RENAL_CELL_CARCINOMA		66	-0.324403	-1.06797	0.346154	0.492868	1	4809	tags=39%, list=22%, signal=50%
KEGG_O_GLYCAN_BIOSYNTHESIS	KEGG_O_GLYCAN_BIOSYNTHESIS		28	-0.468805	-1.06462	0.362919	0.493224	1	2527	tags=32%, list=12%, signal=36%
KEGG_ACUTE_MYELOID_LEUKEMIA	KEGG_ACUTE_MYELOID_LEUKEMIA		56	-0.322675	-1.03306	0.382892	0.546146	1	5673	tags=48%, list=26%, signal=65%
KEGG_ARGININE_AND_PROLINE_METABOLISM	KEGG_ARGININE_AND_PROLINE_METABOLISM		48	-0.343267	-1.02489	0.402516	0.557162	1	4857	tags=42%, list=22%, signal=54%
KEGG_P53_SIGNALING_PATHWAY	KEGG_P53_SIGNALING_PATHWAY		65	-0.359768	-1.01642	0.430642	0.566546	1	3229	tags=31%, list=15%, signal=36%
KEGG_FRUCTOSE_AND_MANNOSE_METABOLISM	KEGG_FRUCTOSE_AND_MANNOSE_METABOLISM		32	-0.381525	-1.01162	0.435453	0.570749	1	2954	tags=28%, list=14%, signal=33%
KEGG_HISTIDINE_METABOLISM	KEGG_HISTIDINE_METABOLISM		28	-0.362517	-1.01069	0.448819	0.566712	1	1367	tags=18%, list=6%, signal=19%
KEGG_BUTANOATE_METABOLISM	KEGG_BUTANOATE_METABOLISM		33	-0.382568	-0.999843	0.460606	0.581398	1	4857	tags=39%, list=22%, signal=51%
KEGG_PANTOTHENATE_AND_COA_BIOSYNTHESIS	KEGG_PANTOTHENATE_AND_COA_BIOSYNTHESIS		16	-0.415308	-0.997271	0.447525	0.580566	1	2101	tags=25%, list=10%, signal=28%
KEGG_NEUROTROPHIN_SIGNALING_PATHWAY	KEGG_NEUROTROPHIN_SIGNALING_PATHWAY		121	-0.265709	-0.972433	0.508439	0.625061	1	4544	tags=32%, list=21%, signal=41%
KEGG_PATHOGENIC_ESCHERICHIA_COLI_INFECTION	KEGG_PATHOGENIC_ESCHERICHIA_COLI_INFECTION		51	-0.350706	-0.970064	0.501031	0.623791	1	2231	tags=22%, list=10%, signal=24%
KEGG_GLYCEROPHOSPHOLIPID_METABOLISM	KEGG_GLYCEROPHOSPHOLIPID_METABOLISM		66	-0.288571	-0.969842	0.517717	0.618114	1	2570	tags=18%, list=12%, signal=21%
KEGG_VIBRIO_CHOLERAE_INFECTION	KEGG_VIBRIO_CHOLERAE_INFECTION		51	-0.293706	-0.968028	0.499002	0.615703	1	1950	tags=14%, list=9%, signal=15%
KEGG_AMINO_SUGAR_AND_NUCLEOTIDE_SUGAR_METABOLISM	KEGG_AMINO_SUGAR_AND_NUCLEOTIDE_SUGAR_METABOLISM		41	-0.333829	-0.965036	0.503968	0.615752	1	5300	tags=44%, list=24%, signal=58%
KEGG_PHOSPHATIDYLINOSITOL_SIGNALING_SYSTEM	KEGG_PHOSPHATIDYLINOSITOL_SIGNALING_SYSTEM		74	-0.278682	-0.963627	0.518664	0.612631	1	5781	tags=45%, list=27%, signal=61%
KEGG_ALDOSTERONE_REGULATED_SODIUM_REABSORPTION	KEGG_ALDOSTERONE_REGULATED_SODIUM_REABSORPTION		41	-0.308048	-0.935552	0.571146	0.664008	1	4177	tags=29%, list=19%, signal=36%
KEGG_PRIMARY_BILE_ACID_BIOSYNTHESIS	KEGG_PRIMARY_BILE_ACID_BIOSYNTHESIS		16	-0.366941	-0.921135	0.605372	0.686907	1	2614	tags=25%, list=12%, signal=28%
KEGG_PEROXISOME	KEGG_PEROXISOME		77	-0.304005	-0.920917	0.562753	0.680872	1	3089	tags=22%, list=14%, signal=26%
KEGG_TYROSINE_METABOLISM	KEGG_TYROSINE_METABOLISM		40	-0.338968	-0.911001	0.628803	0.694631	1	2745	tags=23%, list=13%, signal=26%
KEGG_EPITHELIAL_CELL_SIGNALING_IN_HELICOBACTER_PYLORI_INFECTION	KEGG_EPITHELIAL_CELL_SIGNALING_IN_HELICOBACTER_PYLORI_INFECTION		67	-0.302416	-0.906242	0.611328	0.698716	1	4535	tags=31%, list=21%, signal=40%
KEGG_CHRONIC_MYELOID_LEUKEMIA	KEGG_CHRONIC_MYELOID_LEUKEMIA		72	-0.25453	-0.902436	0.755187	0.699947	1	4677	tags=36%, list=22%, signal=46%
KEGG_ABC_TRANSPORTERS	KEGG_ABC_TRANSPORTERS		42	-0.304799	-0.894277	0.606491	0.710349	1	4660	tags=29%, list=22%, signal=36%
KEGG_TRYPTOPHAN_METABOLISM	KEGG_TRYPTOPHAN_METABOLISM		39	-0.350725	-0.891353	0.633603	0.709673	1	5006	tags=44%, list=23%, signal=57%
KEGG_CARDIAC_MUSCLE_CONTRACTION	KEGG_CARDIAC_MUSCLE_CONTRACTION		70	-0.271413	-0.885868	0.596741	0.714569	1	4623	tags=29%, list=21%, signal=36%
KEGG_LONG_TERM_POTENTIATION	KEGG_LONG_TERM_POTENTIATION		68	-0.254435	-0.880666	0.699411	0.718921	1	5781	tags=37%, list=27%, signal=50%
KEGG_ENDOMETRIAL_CANCER	KEGG_ENDOMETRIAL_CANCER		52	-0.270154	-0.870595	0.718992	0.732606	1	4677	tags=38%, list=22%, signal=49%
KEGG_GLYCEROLIPID_METABOLISM	KEGG_GLYCEROLIPID_METABOLISM		42	-0.290528	-0.842945	0.774947	0.780772	1	1485	tags=14%, list=7%, signal=15%
KEGG_GLIOMA	KEGG_GLIOMA		63	-0.248297	-0.831747	0.880808	0.797132	1	4350	tags=35%, list=20%, signal=44%
KEGG_DRUG_METABOLISM_OTHER_ENZYMES	KEGG_DRUG_METABOLISM_OTHER_ENZYMES		37	-0.299805	-0.824275	0.731755	0.804023	1	2508	tags=19%, list=12%, signal=21%
KEGG_GLYCOSAMINOGLYCAN_BIOSYNTHESIS_HEPARAN_SULFATE	KEGG_GLYCOSAMINOGLYCAN_BIOSYNTHESIS_HEPARAN_SULFATE		26	-0.278238	-0.805307	0.804642	0.832964	1	1809	tags=15%, list=8%, signal=17%
KEGG_PORPHYRIN_AND_CHLOROPHYLL_METABOLISM	KEGG_PORPHYRIN_AND_CHLOROPHYLL_METABOLISM		28	-0.294297	-0.785803	0.822	0.861367	1	3536	tags=25%, list=16%, signal=30%
KEGG_ALANINE_ASPARTATE_AND_GLUTAMATE_METABOLISM	KEGG_ALANINE_ASPARTATE_AND_GLUTAMATE_METABOLISM		30	-0.296227	-0.781486	0.813025	0.861341	1	2745	tags=23%, list=13%, signal=27%
KEGG_SELENOAMINO_ACID_METABOLISM	KEGG_SELENOAMINO_ACID_METABOLISM		24	-0.261308	-0.777609	0.857759	0.860987	1	3961	tags=33%, list=18%, signal=41%
KEGG_ALZHEIMERS_DISEASE	KEGG_ALZHEIMERS_DISEASE		138	-0.216131	-0.755237	0.83871	0.889498	1	3952	tags=18%, list=18%, signal=22%
KEGG_STARCH_AND_SUCROSE_METABOLISM	KEGG_STARCH_AND_SUCROSE_METABOLISM		36	-0.264725	-0.750744	0.929254	0.88957	1	2130	tags=17%, list=10%, signal=18%
KEGG_RETINOL_METABOLISM	KEGG_RETINOL_METABOLISM		45	-0.330664	-0.746244	0.851272	0.889178	1	2059	tags=16%, list=10%, signal=17%
KEGG_RIG_I_LIKE_RECEPTOR_SIGNALING_PATHWAY	KEGG_RIG_I_LIKE_RECEPTOR_SIGNALING_PATHWAY		67	-0.218144	-0.744407	0.781431	0.884905	1	5751	tags=33%, list=27%, signal=45%
KEGG_PENTOSE_PHOSPHATE_PATHWAY	KEGG_PENTOSE_PHOSPHATE_PATHWAY		26	-0.259581	-0.726754	0.868217	0.902133	1	3061	tags=23%, list=14%, signal=27%
KEGG_UBIQUITIN_MEDIATED_PROTEOLYSIS	KEGG_UBIQUITIN_MEDIATED_PROTEOLYSIS		125	-0.214554	-0.71437	0.915323	0.910606	1	3926	tags=22%, list=18%, signal=27%
KEGG_STEROID_HORMONE_BIOSYNTHESIS	KEGG_STEROID_HORMONE_BIOSYNTHESIS		41	-0.290677	-0.680869	0.940711	0.939156	1	1363	tags=10%, list=6%, signal=10%
KEGG_GLYCOSYLPHOSPHATIDYLINOSITOL_GPI_ANCHOR_BIOSYNTHESIS	KEGG_GLYCOSYLPHOSPHATIDYLINOSITOL_GPI_ANCHOR_BIOSYNTHESIS		24	-0.242048	-0.66368	0.913386	0.947572	1	3966	tags=25%, list=18%, signal=31%
KEGG_DORSO_VENTRAL_AXIS_FORMATION	KEGG_DORSO_VENTRAL_AXIS_FORMATION		23	-0.200638	-0.610385	0.94165	0.975542	1	5533	tags=43%, list=26%, signal=58%
KEGG_N_GLYCAN_BIOSYNTHESIS	KEGG_N_GLYCAN_BIOSYNTHESIS		44	-0.195688	-0.56827	0.965306	0.985921	1	5041	tags=30%, list=23%, signal=38%
KEGG_RIBOSOME	KEGG_RIBOSOME		69	-0.155065	-0.498032	0.855691	0.992704	1	5880	tags=26%, list=27%, signal=36%
GSE14018
NAME	GS<br> follow link to MSigDB	GS DETAILS	SIZE	ES	NES	NOM p-val	FDR q-val	FWER p-val	RANK AT MAX	LEADING EDGE
KEGG_DNA_REPLICATION	KEGG_DNA_REPLICATION	Details ...	34	0.793761	1.64378	0.00576923	0.626837	0.399	1815	tags=71%, list=15%, signal=82%
KEGG_MISMATCH_REPAIR	KEGG_MISMATCH_REPAIR	Details ...	22	0.752937	1.59802	0.0078125	0.517671	0.537	1726	tags=55%, list=14%, signal=63%
KEGG_NUCLEOTIDE_EXCISION_REPAIR	KEGG_NUCLEOTIDE_EXCISION_REPAIR	Details ...	42	0.567611	1.58869	0.0223048	0.380477	0.559	2020	tags=45%, list=16%, signal=54%
KEGG_BASE_EXCISION_REPAIR	KEGG_BASE_EXCISION_REPAIR	Details ...	30	0.624267	1.58497	0.0346154	0.294813	0.57	3283	tags=60%, list=26%, signal=81%
KEGG_CELL_CYCLE	KEGG_CELL_CYCLE	Details ...	114	0.611262	1.56174	0.0341556	0.294172	0.638	1879	tags=46%, list=15%, signal=54%
KEGG_HOMOLOGOUS_RECOMBINATION	KEGG_HOMOLOGOUS_RECOMBINATION	Details ...	25	0.559086	1.53413	0.0740741	0.316129	0.703	2212	tags=36%, list=18%, signal=44%
KEGG_TASTE_TRANSDUCTION	KEGG_TASTE_TRANSDUCTION	Details ...	32	0.455097	1.51037	0.0525292	0.331195	0.766	3907	tags=47%, list=31%, signal=68%
KEGG_BIOSYNTHESIS_OF_UNSATURATED_FATTY_ACIDS	KEGG_BIOSYNTHESIS_OF_UNSATURATED_FATTY_ACIDS	Details ...	18	0.600304	1.43799	0.0476191	0.497768	0.901	273	tags=22%, list=2%, signal=23%
KEGG_ERBB_SIGNALING_PATHWAY	KEGG_ERBB_SIGNALING_PATHWAY	Details ...	82	0.380331	1.40515	0.0242634	0.557361	0.945	2775	tags=34%, list=22%, signal=44%
KEGG_GLYCOSYLPHOSPHATIDYLINOSITOL_GPI_ANCHOR_BIOSYNTHESIS	KEGG_GLYCOSYLPHOSPHATIDYLINOSITOL_GPI_ANCHOR_BIOSYNTHESIS	Details ...	19	0.547566	1.36943	0.154902	0.628658	0.966	2202	tags=42%, list=18%, signal=51%
KEGG_PROGESTERONE_MEDIATED_OOCYTE_MATURATION	KEGG_PROGESTERONE_MEDIATED_OOCYTE_MATURATION	Details ...	73	0.423177	1.35564	0.102616	0.622241	0.974	2763	tags=38%, list=22%, signal=49%
KEGG_OOCYTE_MEIOSIS	KEGG_OOCYTE_MEIOSIS	Details ...	92	0.438806	1.30903	0.134387	0.73963	0.984	2721	tags=39%, list=22%, signal=50%
KEGG_PATHOGENIC_ESCHERICHIA_COLI_INFECTION	KEGG_PATHOGENIC_ESCHERICHIA_COLI_INFECTION	Details ...	51	0.425077	1.28077	0.133056	0.787941	0.99	1695	tags=29%, list=14%, signal=34%
KEGG_LONG_TERM_POTENTIATION	KEGG_LONG_TERM_POTENTIATION	Details ...	64	0.370198	1.28019	0.116412	0.733645	0.991	3460	tags=39%, list=28%, signal=54%
KEGG_REGULATION_OF_AUTOPHAGY	KEGG_REGULATION_OF_AUTOPHAGY	Details ...	29	0.38084	1.24546	0.238835	0.81224	0.993	3703	tags=38%, list=30%, signal=54%
KEGG_RNA_POLYMERASE	KEGG_RNA_POLYMERASE	Details ...	22	0.461979	1.23034	0.255446	0.817508	0.996	1744	tags=27%, list=14%, signal=32%
KEGG_GAP_JUNCTION	KEGG_GAP_JUNCTION	Details ...	82	0.35044	1.18365	0.188641	0.944878	0.999	2601	tags=37%, list=21%, signal=46%
KEGG_INOSITOL_PHOSPHATE_METABOLISM	KEGG_INOSITOL_PHOSPHATE_METABOLISM	Details ...	49	0.375643	1.18317	0.226923	0.894226	0.999	2750	tags=39%, list=22%, signal=50%
KEGG_STEROID_BIOSYNTHESIS	KEGG_STEROID_BIOSYNTHESIS	Details ...	16	0.60019	1.17961	0.281059	0.8588	0.999	1899	tags=38%, list=15%, signal=44%
KEGG_PURINE_METABOLISM	KEGG_PURINE_METABOLISM	Details ...	130	0.297331	1.17884	0.201465	0.818008	0.999	2785	tags=31%, list=22%, signal=39%
KEGG_GLYCOSPHINGOLIPID_BIOSYNTHESIS_LACTO_AND_NEOLACTO_SERIES	KEGG_GLYCOSPHINGOLIPID_BIOSYNTHESIS_LACTO_AND_NEOLACTO_SERIES		24	0.411859	1.17234	0.275797	0.798987	0.999	3070	tags=29%, list=25%, signal=39%
KEGG_SPLICEOSOME	KEGG_SPLICEOSOME		101	0.410853	1.15014	0.347826	0.831691	0.999	2902	tags=37%, list=23%, signal=47%
KEGG_OXIDATIVE_PHOSPHORYLATION	KEGG_OXIDATIVE_PHOSPHORYLATION		82	0.429233	1.14404	0.362782	0.815801	0.999	2077	tags=34%, list=17%, signal=41%
KEGG_PYRIMIDINE_METABOLISM	KEGG_PYRIMIDINE_METABOLISM		76	0.349299	1.11948	0.294677	0.855184	0.999	1913	tags=30%, list=15%, signal=36%
KEGG_PHOSPHATIDYLINOSITOL_SIGNALING_SYSTEM	KEGG_PHOSPHATIDYLINOSITOL_SIGNALING_SYSTEM		70	0.32793	1.11406	0.272556	0.836981	0.999	2763	tags=33%, list=22%, signal=42%
KEGG_ARRHYTHMOGENIC_RIGHT_VENTRICULAR_CARDIOMYOPATHY_ARVC	KEGG_ARRHYTHMOGENIC_RIGHT_VENTRICULAR_CARDIOMYOPATHY_ARVC		67	0.361042	1.11161	0.305019	0.811941	0.999	2565	tags=27%, list=21%, signal=34%
KEGG_NON_SMALL_CELL_LUNG_CANCER	KEGG_NON_SMALL_CELL_LUNG_CANCER		52	0.319591	1.10692	0.289331	0.79565	0.999	2520	tags=31%, list=20%, signal=38%
KEGG_GNRH_SIGNALING_PATHWAY	KEGG_GNRH_SIGNALING_PATHWAY		87	0.303385	1.09063	0.297665	0.812682	0.999	2534	tags=29%, list=20%, signal=36%
KEGG_NEUROTROPHIN_SIGNALING_PATHWAY	KEGG_NEUROTROPHIN_SIGNALING_PATHWAY		117	0.273632	1.08161	0.313167	0.808992	0.999	2763	tags=26%, list=22%, signal=33%
KEGG_THYROID_CANCER	KEGG_THYROID_CANCER		28	0.367625	1.08056	0.311412	0.784739	0.999	2775	tags=36%, list=22%, signal=46%
KEGG_VIBRIO_CHOLERAE_INFECTION	KEGG_VIBRIO_CHOLERAE_INFECTION		47	0.345692	1.07002	0.356455	0.788299	0.999	2505	tags=32%, list=20%, signal=40%
KEGG_RNA_DEGRADATION	KEGG_RNA_DEGRADATION		45	0.372364	1.05997	0.404715	0.79004	0.999	2688	tags=29%, list=22%, signal=37%
KEGG_TIGHT_JUNCTION	KEGG_TIGHT_JUNCTION		117	0.279259	1.04134	0.378788	0.81238	1	1491	tags=16%, list=12%, signal=18%
KEGG_ENDOMETRIAL_CANCER	KEGG_ENDOMETRIAL_CANCER		50	0.312008	1.03897	0.386447	0.795351	1	2775	tags=34%, list=22%, signal=44%
KEGG_CARDIAC_MUSCLE_CONTRACTION	KEGG_CARDIAC_MUSCLE_CONTRACTION		61	0.313511	1.02248	0.410256	0.812405	1	2565	tags=30%, list=21%, signal=37%
KEGG_VASOPRESSIN_REGULATED_WATER_REABSORPTION	KEGG_VASOPRESSIN_REGULATED_WATER_REABSORPTION		39	0.331988	1.01984	0.411894	0.796201	1	4054	tags=51%, list=32%, signal=76%
KEGG_ALZHEIMERS_DISEASE	KEGG_ALZHEIMERS_DISEASE		129	0.30032	1.01773	0.426168	0.779961	1	2466	tags=29%, list=20%, signal=35%
KEGG_PROTEIN_EXPORT	KEGG_PROTEIN_EXPORT		19	0.398907	1.00979	0.453155	0.778294	1	3135	tags=42%, list=25%, signal=56%
KEGG_GLIOMA	KEGG_GLIOMA		59	0.292737	0.998189	0.455696	0.785914	1	2601	tags=34%, list=21%, signal=43%
KEGG_RENAL_CELL_CARCINOMA	KEGG_RENAL_CELL_CARCINOMA		65	0.270725	0.996136	0.462347	0.77114	1	2763	tags=31%, list=22%, signal=39%
KEGG_CHRONIC_MYELOID_LEUKEMIA	KEGG_CHRONIC_MYELOID_LEUKEMIA		70	0.29044	0.984335	0.45977	0.778451	1	2989	tags=36%, list=24%, signal=47%
KEGG_GLYCEROPHOSPHOLIPID_METABOLISM	KEGG_GLYCEROPHOSPHOLIPID_METABOLISM		61	0.265423	0.980976	0.489919	0.767204	1	2094	tags=25%, list=17%, signal=29%
KEGG_ENDOCYTOSIS	KEGG_ENDOCYTOSIS		157	0.252579	0.978389	0.48566	0.755586	1	3207	tags=30%, list=26%, signal=40%
KEGG_N_GLYCAN_BIOSYNTHESIS	KEGG_N_GLYCAN_BIOSYNTHESIS		37	0.326518	0.976722	0.482109	0.742288	1	1930	tags=22%, list=15%, signal=25%
KEGG_RIG_I_LIKE_RECEPTOR_SIGNALING_PATHWAY	KEGG_RIG_I_LIKE_RECEPTOR_SIGNALING_PATHWAY		65	0.285312	0.972037	0.490602	0.736065	1	2722	tags=23%, list=22%, signal=29%
KEGG_UBIQUITIN_MEDIATED_PROTEOLYSIS	KEGG_UBIQUITIN_MEDIATED_PROTEOLYSIS		111	0.26502	0.92341	0.576471	0.826123	1	3701	tags=36%, list=30%, signal=51%
KEGG_HUNTINGTONS_DISEASE	KEGG_HUNTINGTONS_DISEASE		136	0.291274	0.917094	0.54943	0.823	1	3206	tags=32%, list=26%, signal=42%
KEGG_P53_SIGNALING_PATHWAY	KEGG_P53_SIGNALING_PATHWAY		61	0.309125	0.891745	0.660079	0.8622	1	1199	tags=21%, list=10%, signal=23%
KEGG_PANCREATIC_CANCER	KEGG_PANCREATIC_CANCER		68	0.249721	0.87586	0.715827	0.878086	1	2787	tags=37%, list=22%, signal=47%
KEGG_PARKINSONS_DISEASE	KEGG_PARKINSONS_DISEASE		84	0.317848	0.874169	0.581262	0.864444	1	2077	tags=25%, list=17%, signal=30%
KEGG_LONG_TERM_DEPRESSION	KEGG_LONG_TERM_DEPRESSION		60	0.26442	0.86985	0.670913	0.856831	1	2520	tags=28%, list=20%, signal=35%
KEGG_ACUTE_MYELOID_LEUKEMIA	KEGG_ACUTE_MYELOID_LEUKEMIA		55	0.253209	0.868193	0.752345	0.844089	1	2775	tags=31%, list=22%, signal=40%
KEGG_EPITHELIAL_CELL_SIGNALING_IN_HELICOBACTER_PYLORI_INFECTION	KEGG_EPITHELIAL_CELL_SIGNALING_IN_HELICOBACTER_PYLORI_INFECTION		62	0.27985	0.867136	0.671845	0.830294	1	1793	tags=21%, list=14%, signal=24%
KEGG_NOTCH_SIGNALING_PATHWAY	KEGG_NOTCH_SIGNALING_PATHWAY		38	0.249647	0.86414	0.680608	0.820484	1	3322	tags=39%, list=27%, signal=54%
KEGG_INSULIN_SIGNALING_PATHWAY	KEGG_INSULIN_SIGNALING_PATHWAY		127	0.239343	0.857146	0.766667	0.818739	1	3157	tags=29%, list=25%, signal=39%
KEGG_NEUROACTIVE_LIGAND_RECEPTOR_INTERACTION	KEGG_NEUROACTIVE_LIGAND_RECEPTOR_INTERACTION		240	0.208709	0.821216	0.677656	0.872743	1	610	tags=5%, list=5%, signal=6%
KEGG_DORSO_VENTRAL_AXIS_FORMATION	KEGG_DORSO_VENTRAL_AXIS_FORMATION		19	0.288566	0.814227	0.681736	0.870102	1	3460	tags=37%, list=28%, signal=51%
KEGG_PROTEASOME	KEGG_PROTEASOME		39	0.309924	0.757146	0.733075	0.949739	1	4161	tags=54%, list=33%, signal=80%
KEGG_MELANOGENESIS	KEGG_MELANOGENESIS		86	0.227203	0.754161	0.900574	0.938584	1	2534	tags=26%, list=20%, signal=32%
KEGG_VASCULAR_SMOOTH_MUSCLE_CONTRACTION	KEGG_VASCULAR_SMOOTH_MUSCLE_CONTRACTION		95	0.228726	0.753734	0.827515	0.923487	1	3073	tags=31%, list=25%, signal=40%
KEGG_O_GLYCAN_BIOSYNTHESIS	KEGG_O_GLYCAN_BIOSYNTHESIS		18	0.330103	0.748799	0.858333	0.91541	1	2474	tags=44%, list=20%, signal=55%
KEGG_TYPE_II_DIABETES_MELLITUS	KEGG_TYPE_II_DIABETES_MELLITUS		43	0.212787	0.693739	0.92229	0.970085	1	2976	tags=23%, list=24%, signal=30%
KEGG_BASAL_TRANSCRIPTION_FACTORS	KEGG_BASAL_TRANSCRIPTION_FACTORS		30	0.230979	0.686847	0.842424	0.962192	1	2286	tags=23%, list=18%, signal=28%
KEGG_LYSINE_DEGRADATION	KEGG_LYSINE_DEGRADATION		37	0.247862	0.64193	0.924893	0.987233	1	2320	tags=24%, list=19%, signal=30%
KEGG_CYSTEINE_AND_METHIONINE_METABOLISM	KEGG_CYSTEINE_AND_METHIONINE_METABOLISM		32	0.254077	0.631615	0.919087	0.980037	1	2227	tags=28%, list=18%, signal=34%
KEGG_OLFACTORY_TRANSDUCTION	KEGG_OLFACTORY_TRANSDUCTION		65	0.198469	0.620542	0.881387	0.972621	1	3316	tags=14%, list=27%, signal=19%
KEGG_GLYCOSAMINOGLYCAN_BIOSYNTHESIS_HEPARAN_SULFATE	KEGG_GLYCOSAMINOGLYCAN_BIOSYNTHESIS_HEPARAN_SULFATE		21	0.208849	0.59947	0.974806	0.970434	1	2183	tags=19%, list=17%, signal=23%
KEGG_CITRATE_CYCLE_TCA_CYCLE	KEGG_CITRATE_CYCLE_TCA_CYCLE		30	0.206663	0.490549	0.989754	0.990389	1	3237	tags=37%, list=26%, signal=49%
KEGG_HEMATOPOIETIC_CELL_LINEAGE	KEGG_HEMATOPOIETIC_CELL_LINEAGE	Details ...	83	-0.647285	-1.78411	0.0020284	0.119189	0.085	2439	tags=43%, list=20%, signal=54%
KEGG_CYTOKINE_CYTOKINE_RECEPTOR_INTERACTION	KEGG_CYTOKINE_CYTOKINE_RECEPTOR_INTERACTION	Details ...	230	-0.591681	-1.70249	0.0038835	0.2027	0.235	2036	tags=37%, list=16%, signal=43%
KEGG_INTESTINAL_IMMUNE_NETWORK_FOR_IGA_PRODUCTION	KEGG_INTESTINAL_IMMUNE_NETWORK_FOR_IGA_PRODUCTION	Details ...	42	-0.737899	-1.63359	0.00380228	0.297901	0.4	1515	tags=43%, list=12%, signal=49%
KEGG_LEISHMANIA_INFECTION	KEGG_LEISHMANIA_INFECTION	Details ...	68	-0.647696	-1.57744	0.0301887	0.375307	0.551	1540	tags=41%, list=12%, signal=47%
KEGG_ASTHMA	KEGG_ASTHMA	Details ...	27	-0.782009	-1.57664	0.0115607	0.302522	0.553	1515	tags=48%, list=12%, signal=55%
KEGG_VIRAL_MYOCARDITIS	KEGG_VIRAL_MYOCARDITIS	Details ...	66	-0.579181	-1.55415	0.037037	0.316749	0.622	1705	tags=29%, list=14%, signal=33%
KEGG_ALLOGRAFT_REJECTION	KEGG_ALLOGRAFT_REJECTION	Details ...	34	-0.758055	-1.52545	0.0344168	0.349849	0.704	1515	tags=44%, list=12%, signal=50%
KEGG_GRAFT_VERSUS_HOST_DISEASE	KEGG_GRAFT_VERSUS_HOST_DISEASE	Details ...	36	-0.751999	-1.50638	0.0378788	0.360121	0.757	1515	tags=44%, list=12%, signal=50%
KEGG_RIBOSOME	KEGG_RIBOSOME	Details ...	67	-0.54209	-1.50629	0.122288	0.320207	0.757	2515	tags=54%, list=20%, signal=67%
KEGG_TGF_BETA_SIGNALING_PATHWAY	KEGG_TGF_BETA_SIGNALING_PATHWAY	Details ...	80	-0.525769	-1.50261	0.00934579	0.296796	0.764	2064	tags=36%, list=17%, signal=43%
KEGG_CELL_ADHESION_MOLECULES_CAMS	KEGG_CELL_ADHESION_MOLECULES_CAMS	Details ...	119	-0.522598	-1.49936	0.0303605	0.277095	0.773	1524	tags=28%, list=12%, signal=31%
KEGG_TYPE_I_DIABETES_MELLITUS	KEGG_TYPE_I_DIABETES_MELLITUS	Details ...	40	-0.667483	-1.47122	0.0685714	0.319078	0.846	1515	tags=40%, list=12%, signal=45%
KEGG_ETHER_LIPID_METABOLISM	KEGG_ETHER_LIPID_METABOLISM	Details ...	25	-0.611191	-1.4667	0.0333952	0.305119	0.856	326	tags=20%, list=3%, signal=20%
KEGG_ANTIGEN_PROCESSING_AND_PRESENTATION	KEGG_ANTIGEN_PROCESSING_AND_PRESENTATION	Details ...	74	-0.539433	-1.45656	0.126654	0.305291	0.877	1937	tags=26%, list=15%, signal=30%
KEGG_BETA_ALANINE_METABOLISM	KEGG_BETA_ALANINE_METABOLISM	Details ...	21	-0.716196	-1.43604	0.0209059	0.334936	0.907	638	tags=29%, list=5%, signal=30%
KEGG_NOD_LIKE_RECEPTOR_SIGNALING_PATHWAY	KEGG_NOD_LIKE_RECEPTOR_SIGNALING_PATHWAY	Details ...	55	-0.555876	-1.42466	0.0684932	0.343	0.92	1653	tags=36%, list=13%, signal=42%
KEGG_ARACHIDONIC_ACID_METABOLISM	KEGG_ARACHIDONIC_ACID_METABOLISM	Details ...	46	-0.618536	-1.40839	0.0551471	0.363371	0.937	1923	tags=41%, list=15%, signal=49%
KEGG_SYSTEMIC_LUPUS_ERYTHEMATOSUS	KEGG_SYSTEMIC_LUPUS_ERYTHEMATOSUS	Details ...	50	-0.68285	-1.40817	0.0944444	0.343694	0.938	955	tags=38%, list=8%, signal=41%
KEGG_AUTOIMMUNE_THYROID_DISEASE	KEGG_AUTOIMMUNE_THYROID_DISEASE	Details ...	47	-0.602191	-1.40254	0.137996	0.337933	0.943	955	tags=26%, list=8%, signal=28%
KEGG_JAK_STAT_SIGNALING_PATHWAY	KEGG_JAK_STAT_SIGNALING_PATHWAY	Details ...	138	-0.385795	-1.3801	0.0852391	0.373781	0.962	2245	tags=26%, list=18%, signal=31%
KEGG_APOPTOSIS	KEGG_APOPTOSIS		84	-0.391906	-1.35534	0.0742972	0.415789	0.974	2274	tags=26%, list=18%, signal=32%
KEGG_PANTOTHENATE_AND_COA_BIOSYNTHESIS	KEGG_PANTOTHENATE_AND_COA_BIOSYNTHESIS		15	-0.708916	-1.3528	0.0630324	0.403839	0.976	638	tags=27%, list=5%, signal=28%
KEGG_PRIMARY_IMMUNODEFICIENCY	KEGG_PRIMARY_IMMUNODEFICIENCY		33	-0.574906	-1.35159	0.152344	0.389132	0.978	1623	tags=33%, list=13%, signal=38%
KEGG_CHEMOKINE_SIGNALING_PATHWAY	KEGG_CHEMOKINE_SIGNALING_PATHWAY		167	-0.451089	-1.33895	0.098646	0.404661	0.987	2148	tags=31%, list=17%, signal=37%
KEGG_TOLL_LIKE_RECEPTOR_SIGNALING_PATHWAY	KEGG_TOLL_LIKE_RECEPTOR_SIGNALING_PATHWAY		95	-0.439423	-1.30516	0.121704	0.477862	0.994	1575	tags=22%, list=13%, signal=25%
KEGG_NATURAL_KILLER_CELL_MEDIATED_CYTOTOXICITY	KEGG_NATURAL_KILLER_CELL_MEDIATED_CYTOTOXICITY		119	-0.385687	-1.30269	0.175758	0.466665	0.994	2036	tags=26%, list=16%, signal=31%
KEGG_LEUKOCYTE_TRANSENDOTHELIAL_MIGRATION	KEGG_LEUKOCYTE_TRANSENDOTHELIAL_MIGRATION		106	-0.413065	-1.30181	0.112224	0.451613	0.994	1461	tags=23%, list=12%, signal=25%
KEGG_GLYCOSAMINOGLYCAN_BIOSYNTHESIS_CHONDROITIN_SULFATE	KEGG_GLYCOSAMINOGLYCAN_BIOSYNTHESIS_CHONDROITIN_SULFATE		17	-0.607293	-1.30108	0.143954	0.437201	0.994	1309	tags=29%, list=10%, signal=33%
KEGG_PROXIMAL_TUBULE_BICARBONATE_RECLAMATION	KEGG_PROXIMAL_TUBULE_BICARBONATE_RECLAMATION		21	-0.539722	-1.29018	0.132379	0.44945	0.996	772	tags=24%, list=6%, signal=25%
KEGG_MAPK_SIGNALING_PATHWAY	KEGG_MAPK_SIGNALING_PATHWAY		239	-0.304161	-1.2582	0.0657895	0.517009	1	1604	tags=17%, list=13%, signal=19%
KEGG_LINOLEIC_ACID_METABOLISM	KEGG_LINOLEIC_ACID_METABOLISM		22	-0.684322	-1.23502	0.219424	0.5644	1	1339	tags=45%, list=11%, signal=51%
KEGG_B_CELL_RECEPTOR_SIGNALING_PATHWAY	KEGG_B_CELL_RECEPTOR_SIGNALING_PATHWAY		71	-0.376903	-1.23161	0.179872	0.557065	1	1640	tags=25%, list=13%, signal=29%
KEGG_FC_GAMMA_R_MEDIATED_PHAGOCYTOSIS	KEGG_FC_GAMMA_R_MEDIATED_PHAGOCYTOSIS		90	-0.361416	-1.21797	0.159923	0.579257	1	1640	tags=23%, list=13%, signal=27%
KEGG_PPAR_SIGNALING_PATHWAY	KEGG_PPAR_SIGNALING_PATHWAY		61	-0.548635	-1.19937	0.154639	0.613997	1	952	tags=28%, list=8%, signal=30%
KEGG_COMPLEMENT_AND_COAGULATION_CASCADES	KEGG_COMPLEMENT_AND_COAGULATION_CASCADES		66	-0.713906	-1.19926	0.218803	0.596954	1	1581	tags=55%, list=13%, signal=62%
KEGG_FATTY_ACID_METABOLISM	KEGG_FATTY_ACID_METABOLISM		38	-0.597335	-1.19919	0.235489	0.580566	1	1004	tags=29%, list=8%, signal=31%
KEGG_NICOTINATE_AND_NICOTINAMIDE_METABOLISM	KEGG_NICOTINATE_AND_NICOTINAMIDE_METABOLISM		17	-0.510773	-1.18844	0.214689	0.59372	1	1984	tags=41%, list=16%, signal=49%
KEGG_PROSTATE_CANCER	KEGG_PROSTATE_CANCER		85	-0.332446	-1.18761	0.13556	0.580341	1	1340	tags=20%, list=11%, signal=22%
KEGG_GALACTOSE_METABOLISM	KEGG_GALACTOSE_METABOLISM		23	-0.406221	-1.16035	0.246548	0.635975	1	2049	tags=30%, list=16%, signal=36%
KEGG_PATHWAYS_IN_CANCER	KEGG_PATHWAYS_IN_CANCER		303	-0.287166	-1.15962	0.118952	0.622143	1	1895	tags=22%, list=15%, signal=25%
KEGG_PRION_DISEASES	KEGG_PRION_DISEASES		33	-0.51413	-1.15342	0.254733	0.622682	1	1570	tags=30%, list=13%, signal=35%
KEGG_CYTOSOLIC_DNA_SENSING_PATHWAY	KEGG_CYTOSOLIC_DNA_SENSING_PATHWAY		46	-0.41281	-1.14874	0.313492	0.620599	1	1551	tags=20%, list=12%, signal=22%
KEGG_MELANOMA	KEGG_MELANOMA		67	-0.322501	-1.14585	0.250526	0.61337	1	1340	tags=19%, list=11%, signal=22%
KEGG_DRUG_METABOLISM_CYTOCHROME_P450	KEGG_DRUG_METABOLISM_CYTOCHROME_P450		53	-0.595653	-1.12972	0.279675	0.641369	1	2235	tags=55%, list=18%, signal=66%
KEGG_METABOLISM_OF_XENOBIOTICS_BY_CYTOCHROME_P450	KEGG_METABOLISM_OF_XENOBIOTICS_BY_CYTOCHROME_P450		48	-0.598337	-1.1238	0.331092	0.642657	1	2235	tags=56%, list=18%, signal=68%
KEGG_FC_EPSILON_RI_SIGNALING_PATHWAY	KEGG_FC_EPSILON_RI_SIGNALING_PATHWAY		72	-0.312096	-1.11157	0.283133	0.660801	1	1640	tags=21%, list=13%, signal=24%
KEGG_STEROID_HORMONE_BIOSYNTHESIS	KEGG_STEROID_HORMONE_BIOSYNTHESIS		39	-0.570569	-1.10564	0.376786	0.660327	1	1400	tags=31%, list=11%, signal=35%
KEGG_FOCAL_ADHESION	KEGG_FOCAL_ADHESION		188	-0.37361	-1.0829	0.357553	0.704209	1	1548	tags=21%, list=12%, signal=24%
KEGG_TRYPTOPHAN_METABOLISM	KEGG_TRYPTOPHAN_METABOLISM		32	-0.513969	-1.07906	0.372007	0.698615	1	950	tags=28%, list=8%, signal=30%
KEGG_NITROGEN_METABOLISM	KEGG_NITROGEN_METABOLISM		22	-0.462811	-1.0745	0.382739	0.696059	1	1958	tags=36%, list=16%, signal=43%
KEGG_HEDGEHOG_SIGNALING_PATHWAY	KEGG_HEDGEHOG_SIGNALING_PATHWAY		44	-0.329962	-1.06936	0.364729	0.695393	1	2293	tags=27%, list=18%, signal=33%
KEGG_T_CELL_RECEPTOR_SIGNALING_PATHWAY	KEGG_T_CELL_RECEPTOR_SIGNALING_PATHWAY		104	-0.29081	-1.06467	0.350731	0.693222	1	1890	tags=22%, list=15%, signal=26%
KEGG_RETINOL_METABOLISM	KEGG_RETINOL_METABOLISM		40	-0.591251	-1.05142	0.484702	0.714116	1	2598	tags=52%, list=21%, signal=66%
KEGG_SPHINGOLIPID_METABOLISM	KEGG_SPHINGOLIPID_METABOLISM		27	-0.373751	-1.04757	0.386792	0.709856	1	1263	tags=26%, list=10%, signal=29%
KEGG_GLYCOLYSIS_GLUCONEOGENESIS	KEGG_GLYCOLYSIS_GLUCONEOGENESIS		55	-0.423423	-1.04422	0.418985	0.705533	1	1295	tags=22%, list=10%, signal=24%
KEGG_BLADDER_CANCER	KEGG_BLADDER_CANCER		39	-0.383584	-1.02455	0.392045	0.743044	1	787	tags=18%, list=6%, signal=19%
KEGG_PROPANOATE_METABOLISM	KEGG_PROPANOATE_METABOLISM		27	-0.484039	-1.02381	0.461679	0.731811	1	2661	tags=41%, list=21%, signal=52%
KEGG_AXON_GUIDANCE	KEGG_AXON_GUIDANCE		112	-0.263927	-1.02297	0.409871	0.720986	1	2345	tags=22%, list=19%, signal=27%
KEGG_RENIN_ANGIOTENSIN_SYSTEM	KEGG_RENIN_ANGIOTENSIN_SYSTEM		16	-0.458561	-1.02155	0.439479	0.712438	1	1825	tags=38%, list=15%, signal=44%
KEGG_FRUCTOSE_AND_MANNOSE_METABOLISM	KEGG_FRUCTOSE_AND_MANNOSE_METABOLISM		31	-0.354123	-1.01053	0.441233	0.725772	1	1336	tags=23%, list=11%, signal=25%
KEGG_DRUG_METABOLISM_OTHER_ENZYMES	KEGG_DRUG_METABOLISM_OTHER_ENZYMES		32	-0.497732	-1.00803	0.528998	0.719793	1	2140	tags=41%, list=17%, signal=49%
KEGG_ADIPOCYTOKINE_SIGNALING_PATHWAY	KEGG_ADIPOCYTOKINE_SIGNALING_PATHWAY		62	-0.30436	-1.0041	0.476357	0.716482	1	2544	tags=29%, list=20%, signal=36%
KEGG_TYROSINE_METABOLISM	KEGG_TYROSINE_METABOLISM		37	-0.472689	-1.00143	0.502674	0.711584	1	1190	tags=27%, list=10%, signal=30%
KEGG_HYPERTROPHIC_CARDIOMYOPATHY_HCM	KEGG_HYPERTROPHIC_CARDIOMYOPATHY_HCM		75	-0.308822	-0.977149	0.465979	0.754695	1	3599	tags=37%, list=29%, signal=52%
KEGG_ECM_RECEPTOR_INTERACTION	KEGG_ECM_RECEPTOR_INTERACTION		79	-0.443255	-0.975689	0.520522	0.746176	1	857	tags=20%, list=7%, signal=22%
KEGG_MTOR_SIGNALING_PATHWAY	KEGG_MTOR_SIGNALING_PATHWAY		46	-0.270512	-0.972311	0.488518	0.742508	1	500	tags=11%, list=4%, signal=11%
KEGG_BUTANOATE_METABOLISM	KEGG_BUTANOATE_METABOLISM		32	-0.426107	-0.966044	0.529623	0.744701	1	1621	tags=28%, list=13%, signal=32%
KEGG_PHENYLALANINE_METABOLISM	KEGG_PHENYLALANINE_METABOLISM		15	-0.451221	-0.954402	0.514793	0.759722	1	512	tags=20%, list=4%, signal=21%
KEGG_VEGF_SIGNALING_PATHWAY	KEGG_VEGF_SIGNALING_PATHWAY		68	-0.279505	-0.945601	0.548828	0.767688	1	1604	tags=18%, list=13%, signal=20%
KEGG_ADHERENS_JUNCTION	KEGG_ADHERENS_JUNCTION		70	-0.256163	-0.928824	0.625	0.792071	1	1177	tags=14%, list=9%, signal=16%
KEGG_LYSOSOME	KEGG_LYSOSOME		105	-0.2979	-0.918138	0.551515	0.804432	1	1584	tags=21%, list=13%, signal=24%
KEGG_AMINO_SUGAR_AND_NUCLEOTIDE_SUGAR_METABOLISM	KEGG_AMINO_SUGAR_AND_NUCLEOTIDE_SUGAR_METABOLISM		37	-0.315033	-0.917775	0.558	0.794086	1	1375	tags=22%, list=11%, signal=24%
KEGG_ARGININE_AND_PROLINE_METABOLISM	KEGG_ARGININE_AND_PROLINE_METABOLISM		43	-0.370847	-0.912877	0.598553	0.793841	1	2661	tags=37%, list=21%, signal=47%
KEGG_ALDOSTERONE_REGULATED_SODIUM_REABSORPTION	KEGG_ALDOSTERONE_REGULATED_SODIUM_REABSORPTION		39	-0.287383	-0.891178	0.645492	0.828928	1	1381	tags=15%, list=11%, signal=17%
KEGG_GLYCINE_SERINE_AND_THREONINE_METABOLISM	KEGG_GLYCINE_SERINE_AND_THREONINE_METABOLISM		27	-0.414654	-0.887885	0.637523	0.824303	1	2105	tags=37%, list=17%, signal=44%
KEGG_REGULATION_OF_ACTIN_CYTOSKELETON	KEGG_REGULATION_OF_ACTIN_CYTOSKELETON		193	-0.214609	-0.883126	0.703297	0.82322	1	2149	tags=19%, list=17%, signal=22%
KEGG_BASAL_CELL_CARCINOMA	KEGG_BASAL_CELL_CARCINOMA		44	-0.292272	-0.878236	0.627859	0.822108	1	2293	tags=30%, list=18%, signal=36%
KEGG_PEROXISOME	KEGG_PEROXISOME		69	-0.349214	-0.877756	0.629496	0.812487	1	1018	tags=17%, list=8%, signal=19%
KEGG_PORPHYRIN_AND_CHLOROPHYLL_METABOLISM	KEGG_PORPHYRIN_AND_CHLOROPHYLL_METABOLISM		24	-0.37251	-0.841057	0.699822	0.873944	1	2140	tags=38%, list=17%, signal=45%
KEGG_VALINE_LEUCINE_AND_ISOLEUCINE_DEGRADATION	KEGG_VALINE_LEUCINE_AND_ISOLEUCINE_DEGRADATION		40	-0.398247	-0.831046	0.682759	0.883302	1	2920	tags=38%, list=23%, signal=49%
KEGG_COLORECTAL_CANCER	KEGG_COLORECTAL_CANCER		60	-0.246725	-0.830157	0.780684	0.873973	1	1895	tags=20%, list=15%, signal=23%
KEGG_CALCIUM_SIGNALING_PATHWAY	KEGG_CALCIUM_SIGNALING_PATHWAY		162	-0.196444	-0.829085	0.856833	0.865081	1	2537	tags=22%, list=20%, signal=28%
KEGG_ALANINE_ASPARTATE_AND_GLUTAMATE_METABOLISM	KEGG_ALANINE_ASPARTATE_AND_GLUTAMATE_METABOLISM		26	-0.355295	-0.813626	0.764706	0.882068	1	1226	tags=23%, list=10%, signal=26%
KEGG_PYRUVATE_METABOLISM	KEGG_PYRUVATE_METABOLISM		33	-0.3134	-0.794822	0.753372	0.904005	1	684	tags=12%, list=5%, signal=13%
KEGG_AMYOTROPHIC_LATERAL_SCLEROSIS_ALS	KEGG_AMYOTROPHIC_LATERAL_SCLEROSIS_ALS		49	-0.232213	-0.788242	0.801762	0.904301	1	3154	tags=33%, list=25%, signal=44%
KEGG_WNT_SIGNALING_PATHWAY	KEGG_WNT_SIGNALING_PATHWAY		132	-0.211536	-0.787688	0.944554	0.89469	1	2008	tags=20%, list=16%, signal=24%
KEGG_DILATED_CARDIOMYOPATHY	KEGG_DILATED_CARDIOMYOPATHY		81	-0.247517	-0.784888	0.741127	0.888581	1	1995	tags=19%, list=16%, signal=22%
KEGG_HISTIDINE_METABOLISM	KEGG_HISTIDINE_METABOLISM		23	-0.319594	-0.782947	0.828629	0.881447	1	1947	tags=35%, list=16%, signal=41%
KEGG_SMALL_CELL_LUNG_CANCER	KEGG_SMALL_CELL_LUNG_CANCER		84	-0.21901	-0.778669	0.935421	0.878184	1	1548	tags=15%, list=12%, signal=18%
KEGG_SELENOAMINO_ACID_METABOLISM	KEGG_SELENOAMINO_ACID_METABOLISM		19	-0.284646	-0.768799	0.841085	0.882412	1	834	tags=16%, list=7%, signal=17%
KEGG_GLYCOSAMINOGLYCAN_DEGRADATION	KEGG_GLYCOSAMINOGLYCAN_DEGRADATION		20	-0.262806	-0.764439	0.826347	0.878373	1	631	tags=10%, list=5%, signal=11%
KEGG_GLYCEROLIPID_METABOLISM	KEGG_GLYCEROLIPID_METABOLISM		40	-0.254971	-0.755867	0.871154	0.880017	1	729	tags=10%, list=6%, signal=11%
KEGG_PENTOSE_PHOSPHATE_PATHWAY	KEGG_PENTOSE_PHOSPHATE_PATHWAY		24	-0.285049	-0.721223	0.854839	0.912604	1	2257	tags=29%, list=18%, signal=36%
KEGG_ABC_TRANSPORTERS	KEGG_ABC_TRANSPORTERS		35	-0.272778	-0.708102	0.911824	0.917285	1	2381	tags=34%, list=19%, signal=42%
KEGG_GLUTATHIONE_METABOLISM	KEGG_GLUTATHIONE_METABOLISM		40	-0.28259	-0.695751	0.953935	0.919391	1	2417	tags=35%, list=19%, signal=43%
KEGG_SNARE_INTERACTIONS_IN_VESICULAR_TRANSPORT	KEGG_SNARE_INTERACTIONS_IN_VESICULAR_TRANSPORT		33	-0.226925	-0.694076	0.853763	0.911433	1	3514	tags=42%, list=28%, signal=59%
KEGG_MATURITY_ONSET_DIABETES_OF_THE_YOUNG	KEGG_MATURITY_ONSET_DIABETES_OF_THE_YOUNG		22	-0.282726	-0.688643	0.877289	0.907181	1	682	tags=9%, list=5%, signal=10%
KEGG_STARCH_AND_SUCROSE_METABOLISM	KEGG_STARCH_AND_SUCROSE_METABOLISM		31	-0.301521	-0.678968	0.920133	0.906518	1	2140	tags=26%, list=17%, signal=31%
